# Supplementary material for: The Callerya Group redefined and Tribe Wisterieae (Fabaceae) emended based on morphology and data from nuclear and chloroplast DNA sequences
Source: PhytoKeys. 2019 Jun 26;125:1–112. doi: 10.3897/phytokeys.125.34877 (PMC6610001; doi:10.3897/phytokeys.125.34877)
Supplement: XML Treatment for Adinobotrys [file phytokeys.125.34877-treatment2.xml]

<!DOCTYPE tp:taxon-treatment
  PUBLIC "-//TaxonX//DTD Taxonomic Treatment Publishing DTD v0 20100105//EN" "tax-treatment-NSO.dtd">
<tp:taxon-treatment xmlns:tp="http://www.plazi.org/taxpub"><tp:treatment-meta><kwd-group><label>Taxon classification</label><kwd><named-content xmlns:xlink="http://www.w3.org/1999/xlink" content-type="kingdom">Plantae</named-content></kwd><kwd><named-content xmlns:xlink="http://www.w3.org/1999/xlink" content-type="order">Fabales</named-content></kwd><kwd><named-content xmlns:xlink="http://www.w3.org/1999/xlink" content-type="family">Fabaceae</named-content></kwd></kwd-group><mixed-citation publication-type="journal"><person-group><name><surname>Compton</surname><given-names>James A.</given-names></name><name><surname>Schrire</surname><given-names>Brian D.</given-names></name><name><surname>Könyves3</surname><given-names>Kálmán</given-names></name><name><surname>Forest</surname><given-names>Félix</given-names></name><name><surname>Malakasi</surname><given-names>Panagiota</given-names></name><name><surname>Sawai Mattapha</surname><given-names/></name><name><surname>Sirichamorn</surname><given-names>Yotsawate</given-names></name></person-group><article-title>The <italic><tp:taxon-name><tp:taxon-name-part taxon-name-part-type="genus" reg="Callerya">Callerya</tp:taxon-name-part></tp:taxon-name></italic> Group redefined and Tribe <tp:taxon-name><tp:taxon-name-part taxon-name-part-type="genus" reg="Wisterieae">Wisterieae</tp:taxon-name-part></tp:taxon-name> (<tp:taxon-name><tp:taxon-name-part taxon-name-part-type="genus" reg="Fabaceae">Fabaceae</tp:taxon-name-part></tp:taxon-name>) emended based on morphology and data from nuclear and chloroplast DNA sequences</article-title><source>PhytoKeys</source><day>26</day><month>6</month><year>2019</year><volume>125</volume><fpage>1</fpage><lpage>112</lpage><pub-id pub-id-type="doi">10.3897/phytokeys.125.34877</pub-id></mixed-citation></tp:treatment-meta><tp:nomenclature><label>1.</label><tp:taxon-name>
              <tp:taxon-name-part taxon-name-part-type="genus" reg="Adinobotrys">Adinobotrys</tp:taxon-name-part>
            </tp:taxon-name><tp:taxon-authority>Dunn, Bull. Misc. Inform. 1911: 194 (1911), emend. nov. J.Compton &amp; Schrire</tp:taxon-authority><tp:nomenclature-citation-list><tp:nomenclature-citation><tp:taxon-name>
                  <tp:taxon-name-part taxon-name-part-type="genus" reg="Adinobotrys"/>
                </tp:taxon-name><comment>≡ <tp:taxon-name><tp:taxon-name-part taxon-name-part-type="genus" reg="Millettia">Millettia</tp:taxon-name-part><tp:taxon-name-part taxon-name-part-type="infraspecific-rank">Sect.</tp:taxon-name-part><tp:taxon-name-part taxon-name-part-type="section" reg="Nothomillettia">Nothomillettia</tp:taxon-name-part></tp:taxon-name> Miq., Fl. Ned. Ind., Eerste Bijv. 2: 301 (1861) ≡ <tp:taxon-name><tp:taxon-name-part taxon-name-part-type="genus" reg="Millettia">Millettia</tp:taxon-name-part><tp:taxon-name-part taxon-name-part-type="infraspecific-rank">subgen.</tp:taxon-name-part><tp:taxon-name-part taxon-name-part-type="subgenus" reg="Nothomillettia">Nothomillettia</tp:taxon-name-part></tp:taxon-name> (Miq.) Kurz, J. Asiat. Soc. Bengal, Pt. 2, Nat. Hist. 45(2): 273 (1876). </comment></tp:nomenclature-citation></tp:nomenclature-citation-list></tp:nomenclature><tp:treatment-sec sec-type="diagnosis" id="SECID0EMNLM"><title>Diagnosis.</title><p><italic><tp:taxon-name><tp:taxon-name-part taxon-name-part-type="genus" reg="Adinobotrys">Adinobotrys</tp:taxon-name-part></tp:taxon-name></italic> comprises two species of evergreen trees (vs. lianes in Tribe <tp:taxon-name><tp:taxon-name-part taxon-name-part-type="genus" reg="Wisterieae">Wisterieae</tp:taxon-name-part></tp:taxon-name>). The bracteoles are persistent (caducous in <italic><tp:taxon-name><tp:taxon-name-part taxon-name-part-type="genus" reg="Callerya">Callerya</tp:taxon-name-part></tp:taxon-name></italic><italic>s.str.</italic>), the calyx is oblique in both species, the standard is glabrous (sericeous in <italic><tp:taxon-name><tp:taxon-name-part taxon-name-part-type="genus" reg="Callerya">Callerya</tp:taxon-name-part></tp:taxon-name></italic><italic>s.str.</italic>) and the wing petals are ± equal to the keel in length (vs. much shorter than the keel in <italic><tp:taxon-name><tp:taxon-name-part taxon-name-part-type="genus" reg="Callerya">Callerya</tp:taxon-name-part></tp:taxon-name></italic><italic>s.str.</italic>).</p></tp:treatment-sec><tp:treatment-sec sec-type="type species" id="SECID0E1OLM"><title>Type species.</title><p><italic><tp:taxon-name><tp:taxon-name-part taxon-name-part-type="genus" reg="Adinobotrys">Adinobotrys</tp:taxon-name-part><tp:taxon-name-part taxon-name-part-type="species" reg="atropurpureus">atropurpureus</tp:taxon-name-part></tp:taxon-name></italic> (Wall.) Dunn ≡ <italic><tp:taxon-name><tp:taxon-name-part taxon-name-part-type="genus" reg="Pongamia">Pongamia</tp:taxon-name-part><tp:taxon-name-part taxon-name-part-type="species" reg="atropurpurea">atropurpurea</tp:taxon-name-part></tp:taxon-name></italic> Wall.</p></tp:treatment-sec><tp:treatment-sec sec-type="description" id="SECID0EWPLM"><title>Genus description.</title><p>Large spreading evergreen trees to 20 m or more in height. <italic>Stems</italic> green when young, terete, finely brown pubescent becoming brown and glabrous with age. <italic>Leaves</italic> with 5–9 (– 11) leaflets, evergreen, coriaceous and nitent when mature, imparipinnate, rachis 11–33 cm long. <italic>Stipules</italic> 2–4 mm long, deltoid, persistent. <italic>Stipels</italic> absent. <italic>Leaflets</italic> 5–21 × 2–11 cm, ovate, elliptic or obovate, glabrous above and below, upper surface nited, apex acute to acuminate, margins entire, base obtuse or cordate. <italic>Inflorescence</italic> a robust many-flowered erect terminal panicle 10–40 cm long, peduncle sparsely hairy to tomentose. <italic>Flowers</italic> 14–20 mm long, emerging from February to May (in <italic><tp:taxon-name><tp:taxon-name-part taxon-name-part-type="genus" reg="Adinobotrys">A.</tp:taxon-name-part><tp:taxon-name-part taxon-name-part-type="species" reg="atropurpureus">atropurpureus</tp:taxon-name-part></tp:taxon-name></italic>) and May to November (in <italic><tp:taxon-name><tp:taxon-name-part taxon-name-part-type="genus" reg="Adinobotrys">A.</tp:taxon-name-part><tp:taxon-name-part taxon-name-part-type="species" reg="vastus">vastus</tp:taxon-name-part></tp:taxon-name></italic>). <italic>Floral bracts</italic> 2–4 mm long, persistent (caducous in <italic><tp:taxon-name><tp:taxon-name-part taxon-name-part-type="genus" reg="Adinobotrys">A.</tp:taxon-name-part><tp:taxon-name-part taxon-name-part-type="species" reg="vastus">vastus</tp:taxon-name-part></tp:taxon-name></italic>), ovate. <italic>Bracteoles</italic> 1–2 mm long, at base of calyx tube, persistent, ovate. <italic>Pedicels</italic> 2–6 mm long, densely pubescent. <italic>Calyx</italic> narrowly campanulate, oblique, green, tube 4–6 × 6 mm, puberulent externally, five lobed, lobes unequal 0.5 mm long, acute or obtuse. <italic>Standard</italic> 11–20 × 13–20 mm broadly ovate, inner surface pink, dark reddish-purple, rarely white, nectar guide yellow, back of standard glabrous, apex acute, callosities of boss type. <italic>Wing petals</italic> 12–19 × 5–8 mm, glabrous, ± equal or longer than keel in length, each broadly semi-pandurate with basal claws 3–5 mm long. <italic>Keel petals</italic> 12–18 × 9 mm, glabrous, apex acute to rounded. <italic>Stamens</italic> diadelphous, nine fused together, the vexillary one free, all curved upwards at apex. <italic>Ovary</italic> sparsely to densely hairy, style glabrous, 5–6 mm long curved upwards at apex, <italic>stigma</italic> punctate. <italic>Pods</italic> 7–25 × 3–6 cm, inflated or flat (<italic><tp:taxon-name><tp:taxon-name-part taxon-name-part-type="genus" reg="Adinobotrys">A.</tp:taxon-name-part><tp:taxon-name-part taxon-name-part-type="species" reg="vastus">vastus</tp:taxon-name-part></tp:taxon-name></italic>), irregularly ovate to oblong or narrowly elliptic, dehiscent, surface glabrous, finely rugose, subseptate. <italic>Seeds</italic> 1–4, irregularly ovoid to oblong or flattened orbicular, sometimes laterally compressed inside the pod, 15–38 × 20–35 × 3–26 mm, hilum 2–3 × 2 mm, ovate-elliptic or circular.</p></tp:treatment-sec><tp:treatment-sec sec-type="etymology" id="SECID0E4SLM"><title>Etymology.</title><p>adino - botrys = congested - bunch (Gk) referring to the congested inflorescence.</p><!--PageBreak --></tp:treatment-sec></tp:taxon-treatment>
