# Supplementary material for: The Callerya Group redefined and Tribe Wisterieae (Fabaceae) emended based on morphology and data from nuclear and chloroplast DNA sequences
Source: PhytoKeys. 2019 Jun 26;125:1–112. doi: 10.3897/phytokeys.125.34877 (PMC6610001; doi:10.3897/phytokeys.125.34877)
Supplement: XML Treatment for Adinobotrys atropurpureus [file phytokeys.125.34877-treatment3.xml]

<!DOCTYPE tp:taxon-treatment
  PUBLIC "-//TaxonX//DTD Taxonomic Treatment Publishing DTD v0 20100105//EN" "tax-treatment-NSO.dtd">
<tp:taxon-treatment xmlns:tp="http://www.plazi.org/taxpub"><tp:treatment-meta><kwd-group><label>Taxon classification</label><kwd><named-content xmlns:xlink="http://www.w3.org/1999/xlink" content-type="kingdom">Plantae</named-content></kwd><kwd><named-content xmlns:xlink="http://www.w3.org/1999/xlink" content-type="order">Fabales</named-content></kwd><kwd><named-content xmlns:xlink="http://www.w3.org/1999/xlink" content-type="family">Fabaceae</named-content></kwd></kwd-group><mixed-citation publication-type="journal"><person-group><name><surname>Compton</surname><given-names>James A.</given-names></name><name><surname>Schrire</surname><given-names>Brian D.</given-names></name><name><surname>Könyves3</surname><given-names>Kálmán</given-names></name><name><surname>Forest</surname><given-names>Félix</given-names></name><name><surname>Malakasi</surname><given-names>Panagiota</given-names></name><name><surname>Sawai Mattapha</surname><given-names/></name><name><surname>Sirichamorn</surname><given-names>Yotsawate</given-names></name></person-group><article-title>The <italic><tp:taxon-name><tp:taxon-name-part taxon-name-part-type="genus" reg="Callerya">Callerya</tp:taxon-name-part></tp:taxon-name></italic> Group redefined and Tribe <tp:taxon-name><tp:taxon-name-part taxon-name-part-type="genus" reg="Wisterieae">Wisterieae</tp:taxon-name-part></tp:taxon-name> (<tp:taxon-name><tp:taxon-name-part taxon-name-part-type="genus" reg="Fabaceae">Fabaceae</tp:taxon-name-part></tp:taxon-name>) emended based on morphology and data from nuclear and chloroplast DNA sequences</article-title><source>PhytoKeys</source><day>26</day><month>6</month><year>2019</year><volume>125</volume><fpage>1</fpage><lpage>112</lpage><pub-id pub-id-type="doi">10.3897/phytokeys.125.34877</pub-id></mixed-citation></tp:treatment-meta><tp:nomenclature><tp:taxon-name>
                <tp:taxon-name-part taxon-name-part-type="genus" reg="Adinobotrys">Adinobotrys</tp:taxon-name-part>
                <tp:taxon-name-part taxon-name-part-type="species" reg="atropurpureus">atropurpureus</tp:taxon-name-part>
              </tp:taxon-name><tp:taxon-authority>(Wall.) Dunn, Bull. Misc. Inform. 1911(4): 194 (1911)</tp:taxon-authority><tp:nomenclature-citation-list><tp:nomenclature-citation><tp:taxon-name>
                    <tp:taxon-name-part taxon-name-part-type="genus" reg="Adinobotrys"/>
                    <tp:taxon-name-part taxon-name-part-type="species" reg="atropurpureus"/>
                  </tp:taxon-name><comment>≡ <tp:taxon-name><tp:taxon-name-part taxon-name-part-type="genus" reg="Pongamia">Pongamia</tp:taxon-name-part><tp:taxon-name-part taxon-name-part-type="species" reg="atropurpurea">atropurpurea</tp:taxon-name-part></tp:taxon-name> Wall. Pl. As. Rar. 1(4): 70 t. 78 (1830). Type: Myanmar. “Martaban [Mottama] ad Amherst [Kyaikkami] 15 July 1827”, <italic>Wallich</italic> Cat. No. <italic>5910</italic>, K000881026 (K, holo.!); (BO, iso.); (CAL, iso. x 2); BM000997335 (BM, iso!), P02141756 (P, iso!) ≡ <tp:taxon-name><tp:taxon-name-part taxon-name-part-type="genus" reg="Millettia">Millettia</tp:taxon-name-part><tp:taxon-name-part taxon-name-part-type="species" reg="atropurpurea">atropurpurea</tp:taxon-name-part></tp:taxon-name> (Wall.) Benth. Pl. Jungh. [Miquel] 2: 249 (1852) ≡ <tp:taxon-name><tp:taxon-name-part taxon-name-part-type="genus" reg="Phaseoloides">Phaseoloides</tp:taxon-name-part><tp:taxon-name-part taxon-name-part-type="species" reg="atropurpurea">atropurpurea</tp:taxon-name-part></tp:taxon-name> (Wall.) Kuntze, Revis. Gen. Pl. 1: 201 (1891) ≡ <tp:taxon-name><tp:taxon-name-part taxon-name-part-type="genus" reg="Whitfordiodendron">Whitfordiodendron</tp:taxon-name-part><tp:taxon-name-part taxon-name-part-type="species" reg="atropurpureum">atropurpureum</tp:taxon-name-part></tp:taxon-name> (Wall.) Dunn, Bull. Misc. Inform. Kew 1912(8): 364 (1912) ≡ <tp:taxon-name><tp:taxon-name-part taxon-name-part-type="genus" reg="Callerya">Callerya</tp:taxon-name-part><tp:taxon-name-part taxon-name-part-type="species" reg="atropurpurea">atropurpurea</tp:taxon-name-part></tp:taxon-name> (Wall.) Schot, Blumea 39(1–2): 15 (1994). </comment></tp:nomenclature-citation><tp:nomenclature-citation><tp:taxon-name>
                    <tp:taxon-name-part taxon-name-part-type="genus" reg="Adinobotrys"/>
                    <tp:taxon-name-part taxon-name-part-type="species" reg="atropurpureus"/>
                  </tp:taxon-name><comment>= <tp:taxon-name><tp:taxon-name-part taxon-name-part-type="genus" reg="Millettia">Millettia</tp:taxon-name-part><tp:taxon-name-part taxon-name-part-type="species" reg="paniculata">paniculata</tp:taxon-name-part></tp:taxon-name> Miq., Fl. Ned. Ind., Eerste Bijv. 2: 301 (1861). Type: Indonesia, Sumatra “Sumatra orient. in prov. Palembang prope Kebur Lahat (T.)” 3675 H.B. <tp:taxon-name><tp:taxon-name-part taxon-name-part-type="family">Leguminosae</tp:taxon-name-part></tp:taxon-name>, Masiboengan, Hortus Botanicus 023149 Utrecht, [Johannes Elias] Teijsmann s.n.., U0003669 (U, holo.!). </comment></tp:nomenclature-citation><tp:nomenclature-citation><tp:taxon-name>
                    <tp:taxon-name-part taxon-name-part-type="genus" reg="Adinobotrys"/>
                    <tp:taxon-name-part taxon-name-part-type="species" reg="atropurpureus"/>
                  </tp:taxon-name><comment>= <tp:taxon-name><tp:taxon-name-part taxon-name-part-type="genus" reg="Padbruggea">Padbruggea</tp:taxon-name-part><tp:taxon-name-part taxon-name-part-type="species" reg="pubescens">pubescens</tp:taxon-name-part></tp:taxon-name> Craib, Bull. Misc. Inform. Kew 1927(2): 61 (1927) Type: Thailand, Prov. Nakawn Panom [Nakhon Phanom], Ta Uten, elev. 1200 m, 15 February 1924, tree, fls pink. Ki Mo., A.F.G.Kerr 8457, K000881016 (K, holo.!); (ABD, iso.); BM000997332 (BM, iso.!); E00275433 (E, iso.!) ≡ <tp:taxon-name><tp:taxon-name-part taxon-name-part-type="genus" reg="Whitfordiodendron">Whitfordiodendron</tp:taxon-name-part><tp:taxon-name-part taxon-name-part-type="species" reg="pubescens">pubescens</tp:taxon-name-part></tp:taxon-name> (Craib) Burkill, Bull. Misc. Inform. Kew 1935(5): 319 (1935) ≡ <tp:taxon-name><tp:taxon-name-part taxon-name-part-type="genus" reg="Callerya">Callerya</tp:taxon-name-part><tp:taxon-name-part taxon-name-part-type="species" reg="atropurpurea">atropurpurea</tp:taxon-name-part><tp:taxon-name-part taxon-name-part-type="basionym-authority">(Wall.)</tp:taxon-name-part><tp:taxon-name-part taxon-name-part-type="authority">Schot</tp:taxon-name-part><tp:taxon-name-part taxon-name-part-type="infraspecific-rank">var.</tp:taxon-name-part><tp:taxon-name-part taxon-name-part-type="variety" reg="pubescens">pubescens</tp:taxon-name-part></tp:taxon-name> (Craib) P.K.Lôc, Bot. Zhurn. (Moscow &amp; Leningrad) 81(10): 98 (1996). </comment></tp:nomenclature-citation></tp:nomenclature-citation-list></tp:nomenclature><tp:treatment-sec sec-type="Illustrations" id="SECID0EY1LM"><title>Illustrations.</title><p>Lôc and Vidal in Fl. Cambodge, Laos &amp; Vietnam 30: 34, t. 8 [9–11] (2001). <ext-link xmlns:xlink="http://www.w3.org/1999/xlink" xlink:type="simple" ext-link-type="uri" xlink:href="https://singapore.biodiversity.online">https://singapore.biodiversity.online</ext-link> (in Home Page enter <italic><tp:taxon-name><tp:taxon-name-part taxon-name-part-type="genus" reg="Callerya">Callerya</tp:taxon-name-part><tp:taxon-name-part taxon-name-part-type="species" reg="atropurpurea">atropurpurea</tp:taxon-name-part></tp:taxon-name></italic>)</p></tp:treatment-sec><tp:treatment-sec sec-type="distribution" id="SECID0EO2LM"><title>Distribution.</title><p>Cambodia; India; Indonesia (Java, Sumatra); Laos, Malaysia (Peninsula); Myanmar; Thailand and Vietnam.</p></tp:treatment-sec><tp:treatment-sec sec-type="habitat" id="SECID0ET2LM"><title>Habitat..</title><p>component of evergreen forests from sea level to 1200 m.</p></tp:treatment-sec></tp:taxon-treatment>
