# Supplementary material for: The Callerya Group redefined and Tribe Wisterieae (Fabaceae) emended based on morphology and data from nuclear and chloroplast DNA sequences
Source: PhytoKeys. 2019 Jun 26;125:1–112. doi: 10.3897/phytokeys.125.34877 (PMC6610001; doi:10.3897/phytokeys.125.34877)
Supplement: XML Treatment for Sarcodum [file phytokeys.125.34877-treatment5.xml]

<!DOCTYPE tp:taxon-treatment
  PUBLIC "-//TaxonX//DTD Taxonomic Treatment Publishing DTD v0 20100105//EN" "tax-treatment-NSO.dtd">
<tp:taxon-treatment xmlns:tp="http://www.plazi.org/taxpub"><tp:treatment-meta><kwd-group><label>Taxon classification</label><kwd><named-content xmlns:xlink="http://www.w3.org/1999/xlink" content-type="kingdom">Plantae</named-content></kwd><kwd><named-content xmlns:xlink="http://www.w3.org/1999/xlink" content-type="order">Fabales</named-content></kwd><kwd><named-content xmlns:xlink="http://www.w3.org/1999/xlink" content-type="family">Fabaceae</named-content></kwd></kwd-group><mixed-citation publication-type="journal"><person-group><name><surname>Compton</surname><given-names>James A.</given-names></name><name><surname>Schrire</surname><given-names>Brian D.</given-names></name><name><surname>Könyves3</surname><given-names>Kálmán</given-names></name><name><surname>Forest</surname><given-names>Félix</given-names></name><name><surname>Malakasi</surname><given-names>Panagiota</given-names></name><name><surname>Sawai Mattapha</surname><given-names/></name><name><surname>Sirichamorn</surname><given-names>Yotsawate</given-names></name></person-group><article-title>The <italic><tp:taxon-name><tp:taxon-name-part taxon-name-part-type="genus" reg="Callerya">Callerya</tp:taxon-name-part></tp:taxon-name></italic> Group redefined and Tribe <tp:taxon-name><tp:taxon-name-part taxon-name-part-type="genus" reg="Wisterieae">Wisterieae</tp:taxon-name-part></tp:taxon-name> (<tp:taxon-name><tp:taxon-name-part taxon-name-part-type="genus" reg="Fabaceae">Fabaceae</tp:taxon-name-part></tp:taxon-name>) emended based on morphology and data from nuclear and chloroplast DNA sequences</article-title><source>PhytoKeys</source><day>26</day><month>6</month><year>2019</year><volume>125</volume><fpage>1</fpage><lpage>112</lpage><pub-id pub-id-type="doi">10.3897/phytokeys.125.34877</pub-id></mixed-citation></tp:treatment-meta><tp:nomenclature><label>2.</label><tp:taxon-name>
              <tp:taxon-name-part taxon-name-part-type="genus" reg="Sarcodum">Sarcodum</tp:taxon-name-part>
            </tp:taxon-name><tp:taxon-authority>Lour., Fl. Cochinch. 2: 462 (1790)</tp:taxon-authority></tp:nomenclature><tp:treatment-sec sec-type="diagnosis" id="SECID0EHAMM"><title>Diagnosis.</title><p>The three species of <italic><tp:taxon-name><tp:taxon-name-part taxon-name-part-type="genus" reg="Sarcodum">Sarcodum</tp:taxon-name-part></tp:taxon-name></italic> are most closely allied to <italic><tp:taxon-name><tp:taxon-name-part taxon-name-part-type="genus" reg="Endosamara">Endosamara</tp:taxon-name-part></tp:taxon-name></italic> and <italic><tp:taxon-name><tp:taxon-name-part taxon-name-part-type="genus" reg="Sigmoidala">Sigmoidala</tp:taxon-name-part></tp:taxon-name></italic> but the genus is easily distinguished from the other two by the presence of bracteoles subtending the calyces (absent in <italic><tp:taxon-name><tp:taxon-name-part taxon-name-part-type="genus" reg="Endosamara">Endosamara</tp:taxon-name-part></tp:taxon-name></italic> and <italic><tp:taxon-name><tp:taxon-name-part taxon-name-part-type="genus" reg="Sigmoidala">Sigmoidala</tp:taxon-name-part></tp:taxon-name></italic>) and the smaller leaflets (0.3–2(–2.5) cm wide in <italic><tp:taxon-name><tp:taxon-name-part taxon-name-part-type="genus" reg="Sarcodum">Sarcodum</tp:taxon-name-part></tp:taxon-name></italic> vs. (2–)2.5–7 cm wide in <italic><tp:taxon-name><tp:taxon-name-part taxon-name-part-type="genus" reg="Endosamara">Endosamara</tp:taxon-name-part></tp:taxon-name></italic> and <italic><tp:taxon-name><tp:taxon-name-part taxon-name-part-type="genus" reg="Sigmoidala">Sigmoidala</tp:taxon-name-part></tp:taxon-name></italic>). <italic><tp:taxon-name><tp:taxon-name-part taxon-name-part-type="genus" reg="Sarcodum">Sarcodum</tp:taxon-name-part></tp:taxon-name></italic>, moreover, has leafy racemose inflorescences as opposed to the robust, erect panicles found in <italic><tp:taxon-name><tp:taxon-name-part taxon-name-part-type="genus" reg="Endosamara">Endosamara</tp:taxon-name-part></tp:taxon-name></italic> and <italic><tp:taxon-name><tp:taxon-name-part taxon-name-part-type="genus" reg="Sigmoidala">Sigmoidala</tp:taxon-name-part></tp:taxon-name></italic>. The back of the standard in <italic><tp:taxon-name><tp:taxon-name-part taxon-name-part-type="genus" reg="Sarcodum">Sarcodum</tp:taxon-name-part></tp:taxon-name></italic> and <italic><tp:taxon-name><tp:taxon-name-part taxon-name-part-type="genus" reg="Endosamara">Endosamara</tp:taxon-name-part></tp:taxon-name></italic> is glabrous while that of <italic><tp:taxon-name><tp:taxon-name-part taxon-name-part-type="genus" reg="Sigmoidala">Sigmoidala</tp:taxon-name-part></tp:taxon-name></italic> is densely pubescent. <italic><tp:taxon-name><tp:taxon-name-part taxon-name-part-type="genus" reg="Sarcodum">Sarcodum</tp:taxon-name-part></tp:taxon-name></italic> has fleshy botuliform pods that become woody on drying with oblate seeds borne in septate chambers while the seeds of <italic><tp:taxon-name><tp:taxon-name-part taxon-name-part-type="genus" reg="Sigmoidala">Sigmoidala</tp:taxon-name-part></tp:taxon-name></italic> are flattened, ellipsoid and those of <italic><tp:taxon-name><tp:taxon-name-part taxon-name-part-type="genus" reg="Endosamara">Endosamara</tp:taxon-name-part></tp:taxon-name></italic> are oblong, surrounded by a papery endocarp. The most widespread species <italic><tp:taxon-name><tp:taxon-name-part taxon-name-part-type="genus" reg="Sarcodum">S.</tp:taxon-name-part><tp:taxon-name-part taxon-name-part-type="species" reg="scandens">scandens</tp:taxon-name-part></tp:taxon-name></italic> has leaves with between 17 and 45 narrowly elliptic leaflets – the most numerous in the tribe – each terminating in a short mucro.</p></tp:treatment-sec><tp:treatment-sec sec-type="type species" id="SECID0EPEMM"><title>Type species.</title><p><italic><tp:taxon-name><tp:taxon-name-part taxon-name-part-type="genus" reg="Sarcodum">Sarcodum</tp:taxon-name-part><tp:taxon-name-part taxon-name-part-type="species" reg="scandens">scandens</tp:taxon-name-part></tp:taxon-name></italic> Lour.</p></tp:treatment-sec><tp:treatment-sec sec-type="description" id="SECID0EAFMM"><title>Genus description.</title><p>Three species of scandent twining vines scrambling over shrubs reaching 5–10 m. <italic>Stems</italic> grey-green when young, terete, densely pubescent, mature stems dark green becoming rusty brown, glabrous. <italic>Leaves</italic> with 9–45 leaflets, evergreen, often spotted with tannin deposits, sericeous when mature, imparipinnate, rachis 6–19 cm long. <italic>Stipules</italic> 3–12 mm long, linear-lanceolate, persistent. <italic>Stipels</italic> 3–6 mm long, linear, persistent. <italic>Leaflets</italic> 0.8–4.5 × 0.3–2.5 cm, elliptic, grey-green sericeous above and densely white sericeous below, apex rounded, mucronate, mucro c. 1.5–2 mm (retuse in <italic><tp:taxon-name><tp:taxon-name-part taxon-name-part-type="genus" reg="Sarcodum">S.</tp:taxon-name-part><tp:taxon-name-part taxon-name-part-type="species" reg="bicolor">bicolor</tp:taxon-name-part></tp:taxon-name></italic>), margins entire, base rounded. <italic>Inflorescence</italic> of erect leafy axillary and terminal racemes 3–12 cm long, peduncle densely silvery sericeous. <italic>Flowers</italic> 6–19 mm long, emerging from November – April. <italic>Floral bracts</italic> 6–20 mm long, caducous, densely pubescent, narrowly deltoid or ovate-deltoid apex acute or long acuminate. <italic>Bracteoles</italic> at base of calyx 2–7 mm long. <italic>Pedicels</italic> 4–12 mm long, densely pubescent. <italic>Calyx</italic> 3 × 5 mm, broadly campanulate, green or pink, sericeous externally, five lobed, upper 2 lobes ± connate, lower 3 lobes 1–3 mm long, acute. <italic>Standard</italic> 10–13 × 6–8 mm, ovate, inner surface glabrous, pink or pinkish-lilac, nectar guide broad, dark yellow, back of standard glabrous, apex acute. Callosities of boss type. <italic>Wing petals</italic> 8–13 × 3 mm, glabrous, much shorter than or subequal to the keel, each narrowly semi-pandurate, slightly curved upwards at the apex; free from the <!--PageBreak -->keel, basal claws 1–4 mm long. <italic>Keel petals</italic> 13 × 4 mm, glabrous, united into a falcate, navicular cup, apex acute and somewhat reflexed. <italic>Stamens</italic> diadelphous, nine fused together, the vexillary one free, all curved upwards at apex. <italic>Ovary</italic> glabrous, style glabrous, 3–4 mm long, curved upwards at apex, <italic>stigma</italic> punctate. <italic>Pods</italic> 3.5–5 × 0.7–1.2 cm, green, botuliform, dehiscent, gently torulose, surface glabrous, black and hard when dry, internally septate. <italic>Seeds</italic> 4–10, ellipsoid or oblong, 5–7.5 × 3.5–5 × 2.5–4.5 mm, oblong, rounded at each end, hilum central, broadly elliptic 2–2.5 × 1 mm.</p></tp:treatment-sec><tp:treatment-sec sec-type="distribution" id="SECID0EIHMM"><title>Distribution.</title><p>China; Indonesia; Laos; Philippines; Solomon Islands; Vietnam.</p></tp:treatment-sec><tp:treatment-sec sec-type="etymology" id="SECID0ENHMM"><title>Etymology.</title><p>sarcos = Gk fleshy.</p></tp:treatment-sec><tp:treatment-sec sec-type="habitat" id="SECID0ESHMM"><title>Habitat.</title><p>All three species are climbing and scrambling vines growing in low thicket from sea level to 300 m.</p></tp:treatment-sec></tp:taxon-treatment>
