# Supplementary material for: The Callerya Group redefined and Tribe Wisterieae (Fabaceae) emended based on morphology and data from nuclear and chloroplast DNA sequences
Source: PhytoKeys. 2019 Jun 26;125:1–112. doi: 10.3897/phytokeys.125.34877 (PMC6610001; doi:10.3897/phytokeys.125.34877)
Supplement: XML Treatment for Endosamara [file phytokeys.125.34877-treatment9.xml]

<!DOCTYPE tp:taxon-treatment
  PUBLIC "-//TaxonX//DTD Taxonomic Treatment Publishing DTD v0 20100105//EN" "tax-treatment-NSO.dtd">
<tp:taxon-treatment xmlns:tp="http://www.plazi.org/taxpub"><tp:treatment-meta><kwd-group><label>Taxon classification</label><kwd><named-content xmlns:xlink="http://www.w3.org/1999/xlink" content-type="kingdom">Plantae</named-content></kwd><kwd><named-content xmlns:xlink="http://www.w3.org/1999/xlink" content-type="order">Fabales</named-content></kwd><kwd><named-content xmlns:xlink="http://www.w3.org/1999/xlink" content-type="family">Fabaceae</named-content></kwd></kwd-group><mixed-citation publication-type="journal"><person-group><name><surname>Compton</surname><given-names>James A.</given-names></name><name><surname>Schrire</surname><given-names>Brian D.</given-names></name><name><surname>Könyves3</surname><given-names>Kálmán</given-names></name><name><surname>Forest</surname><given-names>Félix</given-names></name><name><surname>Malakasi</surname><given-names>Panagiota</given-names></name><name><surname>Sawai Mattapha</surname><given-names/></name><name><surname>Sirichamorn</surname><given-names>Yotsawate</given-names></name></person-group><article-title>The <italic><tp:taxon-name><tp:taxon-name-part taxon-name-part-type="genus" reg="Callerya">Callerya</tp:taxon-name-part></tp:taxon-name></italic> Group redefined and Tribe <tp:taxon-name><tp:taxon-name-part taxon-name-part-type="genus" reg="Wisterieae">Wisterieae</tp:taxon-name-part></tp:taxon-name> (<tp:taxon-name><tp:taxon-name-part taxon-name-part-type="genus" reg="Fabaceae">Fabaceae</tp:taxon-name-part></tp:taxon-name>) emended based on morphology and data from nuclear and chloroplast DNA sequences</article-title><source>PhytoKeys</source><day>26</day><month>6</month><year>2019</year><volume>125</volume><fpage>1</fpage><lpage>112</lpage><pub-id pub-id-type="doi">10.3897/phytokeys.125.34877</pub-id></mixed-citation></tp:treatment-meta><tp:nomenclature><label>3.</label><tp:taxon-name>
                <tp:taxon-name-part taxon-name-part-type="genus" reg="Endosamara">Endosamara</tp:taxon-name-part>
              </tp:taxon-name><tp:taxon-authority>R.Geesink, Leiden Bot. Ser. 8: 93 (1984)</tp:taxon-authority><tp:nomenclature-citation-list><tp:nomenclature-citation><tp:taxon-name>
                    <tp:taxon-name-part taxon-name-part-type="genus" reg="Endosamara"/>
                  </tp:taxon-name><comment>≡ <tp:taxon-name><tp:taxon-name-part taxon-name-part-type="genus" reg="Millettia">Millettia</tp:taxon-name-part><tp:taxon-name-part taxon-name-part-type="infraspecific-rank">Sect.</tp:taxon-name-part><tp:taxon-name-part taxon-name-part-type="section" reg="Bracteatae">Bracteatae</tp:taxon-name-part></tp:taxon-name> Dunn, J. Linn. Soc., Bot. 41: 135 (1912a) </comment></tp:nomenclature-citation></tp:nomenclature-citation-list></tp:nomenclature><tp:treatment-sec sec-type="diagnosis" id="SECID0EMTMM"><title>Diagnosis.</title><p>The monospecific <italic><tp:taxon-name><tp:taxon-name-part taxon-name-part-type="genus" reg="Endosamara">Endosamara</tp:taxon-name-part><tp:taxon-name-part taxon-name-part-type="species" reg="racemosa">racemosa</tp:taxon-name-part></tp:taxon-name></italic> was recognised at generic level by <xref ref-type="bibr" rid="B38">Geesink (1984</xref>: 93) principally by its unique fruits with their seeds forming segregating loments encased in endocarp each with a flat wing, a unique feature within the tribe. <italic><tp:taxon-name><tp:taxon-name-part taxon-name-part-type="genus" reg="Endosamara">Endosamara</tp:taxon-name-part></tp:taxon-name></italic> has stipules 6–12 mm long (vs. 3–7 mm in <italic><tp:taxon-name><tp:taxon-name-part taxon-name-part-type="genus" reg="Sigmoidala">Sigmoidala</tp:taxon-name-part></tp:taxon-name></italic> and 1–6 mm in <italic><tp:taxon-name><tp:taxon-name-part taxon-name-part-type="genus" reg="Callerya">Callerya</tp:taxon-name-part></tp:taxon-name></italic><italic>s.str.</italic>), lacks floral bracteoles, has glabrous ovaries and glabrous standard petals (vs. back of standard pubescent in <italic><tp:taxon-name><tp:taxon-name-part taxon-name-part-type="genus" reg="Sigmoidala">Sigmoidala</tp:taxon-name-part></tp:taxon-name></italic>).</p></tp:treatment-sec><tp:treatment-sec sec-type="type species" id="SECID0E6UMM"><title>Type species.</title><p><italic><tp:taxon-name><tp:taxon-name-part taxon-name-part-type="genus" reg="Endosamara">Endosamara</tp:taxon-name-part><tp:taxon-name-part taxon-name-part-type="species" reg="racemosa">racemosa</tp:taxon-name-part></tp:taxon-name></italic> (Roxb.) Geesink ≡ <italic><tp:taxon-name><tp:taxon-name-part taxon-name-part-type="genus" reg="Robinia">Robinia</tp:taxon-name-part><tp:taxon-name-part taxon-name-part-type="species" reg="racemosa">racemosa</tp:taxon-name-part></tp:taxon-name></italic> Roxb.</p></tp:treatment-sec><tp:treatment-sec sec-type="description" id="SECID0E2VMM"><title>Genus description..</title><p>robust, twining woody vine. <italic>Stems</italic> green when young, terete, pubescent, mature stems pale brown, glabrous. <italic>Leaves</italic> with 7–13 leaflets, evergreen, coriaceous when mature, imparipinnate, rachis 10–24 cm long. <italic>Stipules</italic> 6–12 mm long, narrowly lanceolate, persistent, becoming woody and spinose on old branches. <italic>Stipels</italic> 3–6 mm long, linear, persistent. <italic>Leaflets</italic> 5–13 × 2–7 cm, oblong-obovate, elliptic, glabrous above, tomentose below becoming glabrous, apex acute, margins entire, base obtuse to cuneate. <italic>Inflorescence</italic> a robust many-flowered terminal panicle 20–50 cm long, peduncle densely silvery-brown hairy. <italic>Flowers</italic> 12–16 mm long, emerging from March – June. <italic>Floral bracts</italic> 6–15 mm long, caducous, densely pubescent, linear-lanceolate. <italic>Bracteoles</italic> absent. <italic>Pedicels</italic> 3–6 mm long, densely pubescent. <italic>Calyx</italic> 3 × 6 mm campanulate, green, densely puberulent externally, five lobed, lobes ± equal, 1–3 mm long, broadly acute, obtuse or subtruncate, becoming more fleshy and rounded at maturity. <italic>Standard</italic> 10–15 × 12–15 mm, suborbicular or broadly ovate, inner surface pale to dark pink, pinkish purple, rarely white, nectar guide greenish yellow, back of standard glabrous, apex acute or emarginate. Callosities of boss type. <italic>Wing petals</italic> 12–13 × 3–5 mm, glabrous, slightly longer than keel, each narrowly semi-pandurate, slightly curved upwards at the apex with basal claws 3 mm long. <italic>Keel petals</italic> 10–12 × 4–6 mm, glabrous, united into a falcate, navicular cup, apex obtuse. <italic>Stamens</italic> diadelphous, nine fused together, the vexillary one free, all curved upwards at apex. <italic>Ovary</italic> glabrous, style glabrous, 4–5 mm long, curved upwards at apex, <italic>stigma</italic> punctate. <italic>Pods</italic> 8–25 × 1–2 cm, green, flattened, linear, dehiscent, exocarp raised above the seeds, surface glabrous, black when dry, internally septate. <italic>Seeds</italic> 4–5, 10–12 × 6–8 <!--PageBreak -->× 5 mm, oblong, short beaked at one end, each seed separated inside the pod, entirely covered in a thin chartaceous layer of endocarp one side of which extends into a papery samaroid wing forming a compartmented unit that becomes free on maturity, wings 3–5 × 1 cm, hilum eccentric at beaked end of seed, broadly elliptic 2–3 × 2 mm.</p></tp:treatment-sec><ref-list><ref id="B38"><mixed-citation xmlns:xlink="http://www.w3.org/1999/xlink" xlink:type="simple"><person-group><name name-style="western"><surname>Geesink</surname><given-names>R</given-names></name></person-group> (<year>1984</year>) <italic>Scala Milletiarum</italic>, a survey of the genera of the <tp:taxon-name><tp:taxon-name-part taxon-name-part-type="tribe">Millettieae</tp:taxon-name-part></tp:taxon-name> (Legum. -Pap.) with methodological considerations. Leiden Botanical Series 8.</mixed-citation></ref></ref-list></tp:taxon-treatment>
