# Supplementary material for: The Callerya Group redefined and Tribe Wisterieae (Fabaceae) emended based on morphology and data from nuclear and chloroplast DNA sequences
Source: PhytoKeys. 2019 Jun 26;125:1–112. doi: 10.3897/phytokeys.125.34877 (PMC6610001; doi:10.3897/phytokeys.125.34877)
Supplement: XML Treatment for Endosamara racemosa var. racemosa [file phytokeys.125.34877-treatment11.xml]

<!DOCTYPE tp:taxon-treatment
  PUBLIC "-//TaxonX//DTD Taxonomic Treatment Publishing DTD v0 20100105//EN" "tax-treatment-NSO.dtd">
<tp:taxon-treatment xmlns:tp="http://www.plazi.org/taxpub"><tp:treatment-meta><kwd-group><label>Taxon classification</label><kwd><named-content xmlns:xlink="http://www.w3.org/1999/xlink" content-type="kingdom">Plantae</named-content></kwd><kwd><named-content xmlns:xlink="http://www.w3.org/1999/xlink" content-type="order">Fabales</named-content></kwd><kwd><named-content xmlns:xlink="http://www.w3.org/1999/xlink" content-type="family">Fabaceae</named-content></kwd></kwd-group><mixed-citation publication-type="journal"><person-group><name><surname>Compton</surname><given-names>James A.</given-names></name><name><surname>Schrire</surname><given-names>Brian D.</given-names></name><name><surname>Könyves3</surname><given-names>Kálmán</given-names></name><name><surname>Forest</surname><given-names>Félix</given-names></name><name><surname>Malakasi</surname><given-names>Panagiota</given-names></name><name><surname>Sawai Mattapha</surname><given-names/></name><name><surname>Sirichamorn</surname><given-names>Yotsawate</given-names></name></person-group><article-title>The <italic><tp:taxon-name><tp:taxon-name-part taxon-name-part-type="genus" reg="Callerya">Callerya</tp:taxon-name-part></tp:taxon-name></italic> Group redefined and Tribe <tp:taxon-name><tp:taxon-name-part taxon-name-part-type="genus" reg="Wisterieae">Wisterieae</tp:taxon-name-part></tp:taxon-name> (<tp:taxon-name><tp:taxon-name-part taxon-name-part-type="genus" reg="Fabaceae">Fabaceae</tp:taxon-name-part></tp:taxon-name>) emended based on morphology and data from nuclear and chloroplast DNA sequences</article-title><source>PhytoKeys</source><day>26</day><month>6</month><year>2019</year><volume>125</volume><fpage>1</fpage><lpage>112</lpage><pub-id pub-id-type="doi">10.3897/phytokeys.125.34877</pub-id></mixed-citation></tp:treatment-meta><tp:nomenclature><tp:taxon-name>
                <tp:taxon-name-part taxon-name-part-type="genus" reg="Endosamara">Endosamara</tp:taxon-name-part>
                <tp:taxon-name-part taxon-name-part-type="species" reg="racemosa">racemosa</tp:taxon-name-part>
                <tp:taxon-name-part taxon-name-part-type="infraspecific-rank">var.</tp:taxon-name-part>
                <tp:taxon-name-part taxon-name-part-type="variety" reg="racemosa">racemosa</tp:taxon-name-part>
              </tp:taxon-name><tp:nomenclature-citation-list><tp:nomenclature-citation><tp:taxon-name>
                    <tp:taxon-name-part taxon-name-part-type="genus" reg="Endosamara"/>
                    <tp:taxon-name-part taxon-name-part-type="species" reg="racemosa"/>
                    <tp:taxon-name-part taxon-name-part-type="variety" reg="racemosa"/>
                  </tp:taxon-name><comment>≡ <tp:taxon-name><tp:taxon-name-part taxon-name-part-type="genus" reg="Wisteria">Wisteria</tp:taxon-name-part><tp:taxon-name-part taxon-name-part-type="species" reg="racemosa">racemosa</tp:taxon-name-part></tp:taxon-name> (Roxb.) Dalzell, Bombay Flora: 61 (1861) </comment></tp:nomenclature-citation><tp:nomenclature-citation><tp:taxon-name>
                    <tp:taxon-name-part taxon-name-part-type="genus" reg="Endosamara"/>
                    <tp:taxon-name-part taxon-name-part-type="species" reg="racemosa"/>
                    <tp:taxon-name-part taxon-name-part-type="variety" reg="racemosa"/>
                  </tp:taxon-name><comment>≡ <tp:taxon-name><tp:taxon-name-part taxon-name-part-type="genus" reg="Phaseoloides">Phaseoloides</tp:taxon-name-part></tp:taxon-name> [<tp:taxon-name><tp:taxon-name-part taxon-name-part-type="genus" reg="Phaseolodes">Phaseolodes</tp:taxon-name-part></tp:taxon-name>] <italic>racemosum</italic> (Roxb.) Kuntze, Revis. Gen. Pl. 1: 201 (1891). </comment></tp:nomenclature-citation><tp:nomenclature-citation><tp:taxon-name>
                    <tp:taxon-name-part taxon-name-part-type="genus" reg="Endosamara"/>
                    <tp:taxon-name-part taxon-name-part-type="species" reg="racemosa"/>
                    <tp:taxon-name-part taxon-name-part-type="variety" reg="racemosa"/>
                  </tp:taxon-name><comment>= <tp:taxon-name><tp:taxon-name-part taxon-name-part-type="genus" reg="Millettia">Millettia</tp:taxon-name-part><tp:taxon-name-part taxon-name-part-type="species" reg="leiogyna">leiogyna</tp:taxon-name-part></tp:taxon-name>Kurz, J. Asiat. Soc. Bengal, Pt. 2, Nat. Hist. 42(2): 67 (1873). Type: Burma, [Myanmar] “Kurz, Martaban [Mottama], in an upper mixed forest at Nakawa Choung, Toukyeghat east of Tounghoo. Fl. April” not found. Type: Upper Burma [Myanmar] Southern Shan State, Toungyi [Taunggyi], comm. Dr [George] King June 1896, 1894, Abdul Khalil s.n.. (K, neo.!, designated here) ≡ <tp:taxon-name><tp:taxon-name-part taxon-name-part-type="genus" reg="Phaseoloides">Phaseoloides</tp:taxon-name-part></tp:taxon-name> [<tp:taxon-name><tp:taxon-name-part taxon-name-part-type="genus" reg="Phaseolodes">Phaseolodes</tp:taxon-name-part></tp:taxon-name>] <italic>leiogynum</italic> (Kurz) Kuntze, Revis. Gen. Pl. 1: 201 (1891). </comment></tp:nomenclature-citation></tp:nomenclature-citation-list></tp:nomenclature><tp:treatment-sec sec-type="Illustration" id="SECID0EHBNM"><title>Illustration.</title><p>Lôc and Vidal in Fl. Cambodge, Laos &amp; Vietnam 30: 16, t. 3 (2001); Plate <xref ref-type="fig" rid="F3">1A, B</xref>.</p></tp:treatment-sec><tp:treatment-sec sec-type="distribution" id="SECID0ERBNM"><title>Distribution.</title><p>India; Laos; Myanmar; Malaysia (Peninsula); Philippines; Thailand; Vietnam.</p></tp:treatment-sec><tp:treatment-sec sec-type="etymology" id="SECID0EWBNM"><title>Etymology.</title><p>The generic name combines endo (endocarp) and samara (the remarkable samaroid winged seeds).</p></tp:treatment-sec><tp:treatment-sec sec-type="habitat" id="SECID0E2BNM"><title>Habitat.</title><p>In dry woods, thickets and forest margins from sea level to 850 m. climbing over rocks, on banks and among scrub and trees.</p><!--PageBreak --></tp:treatment-sec><tp:treatment-sec><!--Section generated to contain objects referenced in tp:taxon-treatment.--><fig id="F3" position="float" orientation="portrait"><label>Plate 1.</label><caption><p><italic><tp:taxon-name><tp:taxon-name-part taxon-name-part-type="genus" reg="Endosamara">Endosamara</tp:taxon-name-part></tp:taxon-name>, <tp:taxon-name><tp:taxon-name-part taxon-name-part-type="genus" reg="Sigmoidala">Sigmoidala</tp:taxon-name-part></tp:taxon-name></italic> and <italic><tp:taxon-name><tp:taxon-name-part taxon-name-part-type="genus" reg="Kanburia">Kanburia</tp:taxon-name-part></tp:taxon-name></italic>. <bold>A, B</bold><italic><tp:taxon-name><tp:taxon-name-part taxon-name-part-type="genus" reg="Endosamara">Endosamara</tp:taxon-name-part><tp:taxon-name-part taxon-name-part-type="species" reg="racemosa">racemosa</tp:taxon-name-part></tp:taxon-name></italic>, Thailand, Sakon Nakhon Prov., <italic>S.Mattapha</italic> s.n.. <bold>C, D</bold><italic><tp:taxon-name><tp:taxon-name-part taxon-name-part-type="genus" reg="Sigmoidala">Sigmoidala</tp:taxon-name-part><tp:taxon-name-part taxon-name-part-type="species" reg="kityana">kityana</tp:taxon-name-part></tp:taxon-name></italic> Thailand, Nan Prov. <italic>S.Mattapha 1117</italic><bold>E</bold><italic><tp:taxon-name><tp:taxon-name-part taxon-name-part-type="genus" reg="Kanburia">Kanburia</tp:taxon-name-part><tp:taxon-name-part taxon-name-part-type="species" reg="chlorantha">chlorantha</tp:taxon-name-part></tp:taxon-name></italic> Thailand, Kanchanaburi Prov. <italic>Y.Sirichamorn Y2014-15-1</italic><bold>F</bold><italic><tp:taxon-name><tp:taxon-name-part taxon-name-part-type="genus" reg="Kanburia">Kanburia</tp:taxon-name-part><tp:taxon-name-part taxon-name-part-type="species" reg="tenasserimensis">tenasserimensis</tp:taxon-name-part></tp:taxon-name></italic> Thailand, Ratchaburi, Khao Chon waterfall <italic>Y.Sirichamorn YS2015-8</italic>.</p></caption><graphic xmlns:xlink="http://www.w3.org/1999/xlink" xlink:href="phytokeys-125-001-g004.jpg" position="float" orientation="portrait" xlink:type="simple" id="oo_313257.jpg"/></fig></tp:treatment-sec></tp:taxon-treatment>
