# Supplementary material for: The Callerya Group redefined and Tribe Wisterieae (Fabaceae) emended based on morphology and data from nuclear and chloroplast DNA sequences
Source: PhytoKeys. 2019 Jun 26;125:1–112. doi: 10.3897/phytokeys.125.34877 (PMC6610001; doi:10.3897/phytokeys.125.34877)
Supplement: XML Treatment for Sigmoidala [file phytokeys.125.34877-treatment13.xml]

<!DOCTYPE tp:taxon-treatment
  PUBLIC "-//TaxonX//DTD Taxonomic Treatment Publishing DTD v0 20100105//EN" "tax-treatment-NSO.dtd">
<tp:taxon-treatment xmlns:tp="http://www.plazi.org/taxpub"><tp:treatment-meta><kwd-group><label>Taxon classification</label><kwd><named-content xmlns:xlink="http://www.w3.org/1999/xlink" content-type="kingdom">Plantae</named-content></kwd><kwd><named-content xmlns:xlink="http://www.w3.org/1999/xlink" content-type="order">Fabales</named-content></kwd><kwd><named-content xmlns:xlink="http://www.w3.org/1999/xlink" content-type="family">Fabaceae</named-content></kwd></kwd-group><mixed-citation publication-type="journal"><person-group><name><surname>Compton</surname><given-names>James A.</given-names></name><name><surname>Schrire</surname><given-names>Brian D.</given-names></name><name><surname>Könyves3</surname><given-names>Kálmán</given-names></name><name><surname>Forest</surname><given-names>Félix</given-names></name><name><surname>Malakasi</surname><given-names>Panagiota</given-names></name><name><surname>Sawai Mattapha</surname><given-names/></name><name><surname>Sirichamorn</surname><given-names>Yotsawate</given-names></name></person-group><article-title>The <italic><tp:taxon-name><tp:taxon-name-part taxon-name-part-type="genus" reg="Callerya">Callerya</tp:taxon-name-part></tp:taxon-name></italic> Group redefined and Tribe <tp:taxon-name><tp:taxon-name-part taxon-name-part-type="genus" reg="Wisterieae">Wisterieae</tp:taxon-name-part></tp:taxon-name> (<tp:taxon-name><tp:taxon-name-part taxon-name-part-type="genus" reg="Fabaceae">Fabaceae</tp:taxon-name-part></tp:taxon-name>) emended based on morphology and data from nuclear and chloroplast DNA sequences</article-title><source>PhytoKeys</source><day>26</day><month>6</month><year>2019</year><volume>125</volume><fpage>1</fpage><lpage>112</lpage><pub-id pub-id-type="doi">10.3897/phytokeys.125.34877</pub-id></mixed-citation></tp:treatment-meta><tp:nomenclature><label>4.</label><tp:taxon-name>
                <tp:taxon-name-part taxon-name-part-type="genus" reg="Sigmoidala">Sigmoidala</tp:taxon-name-part>
                <object-id xmlns:xlink="http://www.w3.org/1999/xlink" content-type="ipni" xlink:type="simple">urn:lsid:ipni.org:names:77198973-1</object-id>
              </tp:taxon-name><tp:taxon-authority>J.Compton &amp; Schrire</tp:taxon-authority><tp:taxon-status xmlns:xlink="http://www.w3.org/1999/xlink" xlink:type="simple">gen. nov.</tp:taxon-status></tp:nomenclature><tp:treatment-sec sec-type="diagnosis" id="SECID0EUHNM"><title>Diagnosis.</title><p>The monospecific <italic><tp:taxon-name><tp:taxon-name-part taxon-name-part-type="genus" reg="Sigmoidala">Sigmoidala</tp:taxon-name-part><tp:taxon-name-part taxon-name-part-type="species" reg="kityana">kityana</tp:taxon-name-part></tp:taxon-name></italic> has several affinities with <italic><tp:taxon-name><tp:taxon-name-part taxon-name-part-type="genus" reg="Endosamara">Endosamara</tp:taxon-name-part><tp:taxon-name-part taxon-name-part-type="species" reg="racemosa">racemosa</tp:taxon-name-part></tp:taxon-name></italic> including the absence of bracteoles and glabrous ovaries, characters which also separate it from <italic><tp:taxon-name><tp:taxon-name-part taxon-name-part-type="genus" reg="Callerya">Callerya</tp:taxon-name-part></tp:taxon-name></italic><italic>s.str.</italic> which has bracteoles and sericeous ovaries. <italic><tp:taxon-name><tp:taxon-name-part taxon-name-part-type="genus" reg="Sigmoidala">Sigmoidala</tp:taxon-name-part></tp:taxon-name></italic> also shares with <italic><tp:taxon-name><tp:taxon-name-part taxon-name-part-type="genus" reg="Endosamara">Endosamara</tp:taxon-name-part></tp:taxon-name></italic> the pubescent floral bracts and broadly campanulate, slightly oblique, subtruncate calyx as noted by <xref ref-type="bibr" rid="B91">Schot (1994</xref>: 25) but it was placed in <italic><tp:taxon-name><tp:taxon-name-part taxon-name-part-type="genus" reg="Callerya">Callerya</tp:taxon-name-part></tp:taxon-name></italic> on account of the fruits that lacked the lomented endocarp. The stipules in <italic><tp:taxon-name><tp:taxon-name-part taxon-name-part-type="genus" reg="Sigmoidala">Sigmoidala</tp:taxon-name-part></tp:taxon-name></italic> are shorter, 3–7 mm long (vs. 9–12 mm in <italic><tp:taxon-name><tp:taxon-name-part taxon-name-part-type="genus" reg="Endosamara">Endosamara</tp:taxon-name-part></tp:taxon-name></italic>); pedicels shorter, 3–4 mm long (vs. 4–12 mm in <italic><tp:taxon-name><tp:taxon-name-part taxon-name-part-type="genus" reg="Endosamara">Endosamara</tp:taxon-name-part></tp:taxon-name></italic> and <italic><tp:taxon-name><tp:taxon-name-part taxon-name-part-type="genus" reg="Sarcodum">Sarcodum</tp:taxon-name-part></tp:taxon-name></italic>), floral bracts linear, 6–8 mm long (vs. linear-lanceolate, 8–12 mm long in <italic><tp:taxon-name><tp:taxon-name-part taxon-name-part-type="genus" reg="Endosamara">Endosamara</tp:taxon-name-part></tp:taxon-name></italic>, 6–20 mm in <italic><tp:taxon-name><tp:taxon-name-part taxon-name-part-type="genus" reg="Sarcodum">Sarcodum</tp:taxon-name-part></tp:taxon-name></italic>); the back of the standard densely, appressed rufous pubescent (vs. glabrous in <italic><tp:taxon-name><tp:taxon-name-part taxon-name-part-type="genus" reg="Endosamara">Endosamara</tp:taxon-name-part></tp:taxon-name></italic> and <italic><tp:taxon-name><tp:taxon-name-part taxon-name-part-type="genus" reg="Sarcodum">Sarcodum</tp:taxon-name-part></tp:taxon-name></italic>) and the wing petals of <italic><tp:taxon-name><tp:taxon-name-part taxon-name-part-type="genus" reg="Sigmoidala">Sigmoidala</tp:taxon-name-part></tp:taxon-name></italic> are unique within Tribe <tp:taxon-name><tp:taxon-name-part taxon-name-part-type="genus" reg="Wisterieae">Wisterieae</tp:taxon-name-part></tp:taxon-name> being a sigmoid shape, reflexed at the midpoint and extending outwards towards the apex (see Fig. <xref ref-type="fig" rid="F6">3I</xref>). The pods of <italic><tp:taxon-name><tp:taxon-name-part taxon-name-part-type="genus" reg="Sigmoidala">Sigmoidala</tp:taxon-name-part></tp:taxon-name></italic> are flattened, linear to obovate, 7–11 × 1–2 cm (vs. septate, flattened, linear, 10–25 × 1–2 cm in <italic><tp:taxon-name><tp:taxon-name-part taxon-name-part-type="genus" reg="Endosamara">Endosamara</tp:taxon-name-part></tp:taxon-name></italic> and botuliform in <italic><tp:taxon-name><tp:taxon-name-part taxon-name-part-type="genus" reg="Sarcodum">Sarcodum</tp:taxon-name-part></tp:taxon-name></italic>).</p></tp:treatment-sec><tp:treatment-sec sec-type="type species" id="SECID0EQMNM"><title>Type species.</title><p><italic><tp:taxon-name><tp:taxon-name-part taxon-name-part-type="genus" reg="Sigmoidala">Sigmoidala</tp:taxon-name-part><tp:taxon-name-part taxon-name-part-type="species" reg="kityana">kityana</tp:taxon-name-part></tp:taxon-name></italic> (Craib) J.Compton &amp; Schrire ≡ <italic><tp:taxon-name><tp:taxon-name-part taxon-name-part-type="genus" reg="Millettia">Millettia</tp:taxon-name-part><tp:taxon-name-part taxon-name-part-type="species" reg="kityana">kityana</tp:taxon-name-part></tp:taxon-name></italic> Craib.</p><!--PageBreak --></tp:treatment-sec><tp:treatment-sec sec-type="description" id="SECID0ENNNM"><title>Genus description..</title><p>robust, twining woody vine. <italic>Stems</italic> very dark green when young, terete. <italic>Leaves</italic> evergreen, coriaceous and nitid when mature, imparipinnate with 7–9 (– 11) leaflets, rachis 12–30 cm long. <italic>Stipules</italic> 3–7 mm long, narrowly deltoid, persistent. <italic>Stipels</italic> 3–6 mm long, linear, persistent. <italic>Leaflets</italic> 7–18 × 2–5 cm, elliptic to narrowly obovate, glabrous above and below, apex cuspidate, margins entire, base cordate. <italic>Inflorescence</italic> a robust many-flowered terminal panicle 20–50 cm long, peduncle sparsely hairy. <italic>Flowers</italic> 16–20 mm long, emerging from August – November. <italic>Floral bracts</italic> 6–8 mm long, caducous, linear. <italic>Bracteoles</italic> absent. <italic>Pedicels</italic> 3–4 mm long, glabrous. <italic>Calyx</italic> 4 × 6 mm, campanulate, green, densely puberulent externally, five lobed, lobes ± equal 1–6 mm long, rounded, obtuse or subtruncate becoming subentire after anthesis. <italic>Standard</italic> 10–12 × 12–13 mm, suborbicular, inner surface white with a pink flush, nectar guide broad, deep golden-yellow, back of standard densely appressed, ferrugineous or rufous pubescent, apex acute or emarginate. Callosities of boss type. <italic>Wing petals</italic> glabrous, longer than keel in length but notably sigmoid towards apex and thereby shortened, each narrowly semi-pandurate 10–14 × 3 mm with basal claws 1–3 mm long. <italic>Keel petals</italic> 10–12 × 4–6 mm, glabrous, united into a long navicular cup, apex acute. <italic>Stamens</italic> diadelphous, nine fused together, the vexillary one free, all curved upwards at apex. <italic>Ovary</italic> glabrous, style glabrous, 3 mm long, curved upwards at apex, <italic>stigma</italic> punctate. <italic>Pods</italic> 7–11 × 1–2 cm, flattened, linear to narrowly obovate, dehiscent, exocarp surface glabrous, speckled with small pustules, subseptate. <italic>Seeds</italic> 1–5(– 8), ellipsoid or orbicular 12–14 × 12–13 × 13 mm, hilum 1.6–2 × 2 mm, elliptic. Fig. <xref ref-type="fig" rid="F6">3C–D</xref>.</p></tp:treatment-sec><tp:treatment-sec><!--Section generated to contain objects referenced in tp:taxon-treatment.--><fig id="F6" position="float" orientation="portrait"><label>Figure 3.</label><caption><p><italic><tp:taxon-name><tp:taxon-name-part taxon-name-part-type="genus" reg="Sigmoidala">Sigmoidala</tp:taxon-name-part><tp:taxon-name-part taxon-name-part-type="species" reg="kityana">kityana</tp:taxon-name-part></tp:taxon-name></italic> (Craib) J.Compton &amp; Schrire. <bold>A</bold> Habit <bold>B</bold> young leaf <bold>C</bold> lower surface of leaf <bold>D</bold> leaflet detail of hairs <bold>E</bold> inflorescence <bold>F</bold> flower bud with bracteole and pedicel <bold>G</bold> calyx external surface <bold>H</bold> standard petal inner surface <bold>I</bold> wing petal <bold>J</bold> keel petal <bold>K</bold> staminal column lateral view <bold>L</bold> staminal column ventral view <bold>M</bold> stamen dorsal and ventral views <bold>N</bold> ovary lateral view <bold>O</bold> style and stigma <bold>P</bold> pod <bold>Q</bold> pod detail of surface <bold>R</bold> seed ventral view <bold>S</bold> seed lateral view (all from <italic>Clark</italic> 245). Drawn by Margaret Tebbs.</p></caption><graphic xmlns:xlink="http://www.w3.org/1999/xlink" xlink:href="phytokeys-125-001-g003.jpg" position="float" orientation="portrait" xlink:type="simple" id="oo_313256.jpg"/></fig></tp:treatment-sec><ref-list><ref id="B91"><mixed-citation xmlns:xlink="http://www.w3.org/1999/xlink" xlink:type="simple"><person-group><name name-style="western"><surname>Schot</surname><given-names>AM</given-names></name></person-group> (<year>1994</year>) <article-title>A Revision of <italic><tp:taxon-name><tp:taxon-name-part taxon-name-part-type="genus">Callerya</tp:taxon-name-part></tp:taxon-name></italic> Endl. (including <italic><tp:taxon-name><tp:taxon-name-part taxon-name-part-type="genus">Padbruggea</tp:taxon-name-part></tp:taxon-name></italic> and <italic><tp:taxon-name><tp:taxon-name-part taxon-name-part-type="genus">Whitfordiodendron</tp:taxon-name-part></tp:taxon-name></italic>) (<tp:taxon-name><tp:taxon-name-part taxon-name-part-type="family">Papilionaceae</tp:taxon-name-part></tp:taxon-name>: <tp:taxon-name><tp:taxon-name-part taxon-name-part-type="tribe">Millettieae</tp:taxon-name-part></tp:taxon-name>).</article-title><source>Blumea</source><volume>39</volume>: <fpage>1</fpage>–<lpage>40</lpage>.</mixed-citation></ref></ref-list></tp:taxon-treatment>
