# Supplementary material for: The Callerya Group redefined and Tribe Wisterieae (Fabaceae) emended based on morphology and data from nuclear and chloroplast DNA sequences
Source: PhytoKeys. 2019 Jun 26;125:1–112. doi: 10.3897/phytokeys.125.34877 (PMC6610001; doi:10.3897/phytokeys.125.34877)
Supplement: XML Treatment for Sigmoidala kityana [file phytokeys.125.34877-treatment14.xml]

<!DOCTYPE tp:taxon-treatment
  PUBLIC "-//TaxonX//DTD Taxonomic Treatment Publishing DTD v0 20100105//EN" "tax-treatment-NSO.dtd">
<tp:taxon-treatment xmlns:tp="http://www.plazi.org/taxpub"><tp:treatment-meta><kwd-group><label>Taxon classification</label><kwd><named-content xmlns:xlink="http://www.w3.org/1999/xlink" content-type="kingdom">Plantae</named-content></kwd><kwd><named-content xmlns:xlink="http://www.w3.org/1999/xlink" content-type="order">Fabales</named-content></kwd><kwd><named-content xmlns:xlink="http://www.w3.org/1999/xlink" content-type="family">Fabaceae</named-content></kwd></kwd-group><mixed-citation publication-type="journal"><person-group><name><surname>Compton</surname><given-names>James A.</given-names></name><name><surname>Schrire</surname><given-names>Brian D.</given-names></name><name><surname>Könyves3</surname><given-names>Kálmán</given-names></name><name><surname>Forest</surname><given-names>Félix</given-names></name><name><surname>Malakasi</surname><given-names>Panagiota</given-names></name><name><surname>Sawai Mattapha</surname><given-names/></name><name><surname>Sirichamorn</surname><given-names>Yotsawate</given-names></name></person-group><article-title>The <italic><tp:taxon-name><tp:taxon-name-part taxon-name-part-type="genus" reg="Callerya">Callerya</tp:taxon-name-part></tp:taxon-name></italic> Group redefined and Tribe <tp:taxon-name><tp:taxon-name-part taxon-name-part-type="genus" reg="Wisterieae">Wisterieae</tp:taxon-name-part></tp:taxon-name> (<tp:taxon-name><tp:taxon-name-part taxon-name-part-type="genus" reg="Fabaceae">Fabaceae</tp:taxon-name-part></tp:taxon-name>) emended based on morphology and data from nuclear and chloroplast DNA sequences</article-title><source>PhytoKeys</source><day>26</day><month>6</month><year>2019</year><volume>125</volume><fpage>1</fpage><lpage>112</lpage><pub-id pub-id-type="doi">10.3897/phytokeys.125.34877</pub-id></mixed-citation></tp:treatment-meta><tp:nomenclature><tp:taxon-name>
                <tp:taxon-name-part taxon-name-part-type="genus" reg="Sigmoidala">Sigmoidala</tp:taxon-name-part>
                <tp:taxon-name-part taxon-name-part-type="species" reg="kityana">kityana</tp:taxon-name-part>
                <object-id xmlns:xlink="http://www.w3.org/1999/xlink" content-type="ipni" xlink:type="simple">urn:lsid:ipni.org:names:77198984-1</object-id>
              </tp:taxon-name><tp:taxon-authority>(Craib) J.Compton &amp; Schrire</tp:taxon-authority><tp:taxon-status xmlns:xlink="http://www.w3.org/1999/xlink" xlink:type="simple">comb. nov.</tp:taxon-status><tp:nomenclature-citation-list><tp:nomenclature-citation><tp:taxon-name>
                    <tp:taxon-name-part taxon-name-part-type="genus" reg="Sigmoidala"/>
                    <tp:taxon-name-part taxon-name-part-type="species" reg="kityana"/>
                  </tp:taxon-name><comment>≡ <tp:taxon-name><tp:taxon-name-part taxon-name-part-type="genus" reg="Millettia">Millettia</tp:taxon-name-part><tp:taxon-name-part taxon-name-part-type="species" reg="kityana">kityana</tp:taxon-name-part></tp:taxon-name> Craib, Bull. Misc. Inform. Kew 1927(2): 58 (1927). Type: Thailand, “coll. AFG Kerr, locality Chiengmai [Chiang Mai], altitude 300 m. Aug. 23 1914, large woody climber, flowers pink, by village”, Kerr 3347, K000881009 (K, lecto.! designated here); ABDUH: 2/213 (ABD, isolecto.); K000881010 (K, isolecto.!); BM000997330 (BM, isolecto.!); TCD0015789 (TCD, isolecto.!) </comment></tp:nomenclature-citation><tp:nomenclature-citation><tp:taxon-name>
                    <tp:taxon-name-part taxon-name-part-type="genus" reg="Sigmoidala"/>
                    <tp:taxon-name-part taxon-name-part-type="species" reg="kityana"/>
                  </tp:taxon-name><comment>≡ <tp:taxon-name><tp:taxon-name-part taxon-name-part-type="genus" reg="Callerya">Callerya</tp:taxon-name-part><tp:taxon-name-part taxon-name-part-type="species" reg="kityana">kityana</tp:taxon-name-part></tp:taxon-name> (Craib) Schot, Blumea 39(1–2): 24. (1994) </comment></tp:nomenclature-citation></tp:nomenclature-citation-list></tp:nomenclature><tp:treatment-sec sec-type="notes" id="SECID0E2RNM"><title>Note.</title><p>In the key to the species of <italic><tp:taxon-name><tp:taxon-name-part taxon-name-part-type="genus" reg="Callerya">Callerya</tp:taxon-name-part></tp:taxon-name></italic>, Schot placed this species within the segregating couplet “stipellae persistent” as opposed to “stipellae caducous” and noted that the bracteoles were absent and that the wing petals were longer than the keel (<xref ref-type="bibr" rid="B91">Schot 1994</xref>: 9). In our study we have found that the persistent or caducous nature of the stipels is not particularly significant and, moreover, is frequently difficult to verify. Schot also recorded in her species description that the stipules were 3–4 mm long even though Craib had stated that they were 6–8 mm long (<xref ref-type="bibr" rid="B21">Craib 1927</xref>: 58). Our observations have confirmed that the stipules rarely exceed 7 mm in length. This very distinct monospecific genus occurs only within a narrow region of northern and north-eastern Thailand (Fig. <xref ref-type="fig" rid="F6">3</xref>, Plate <xref ref-type="fig" rid="F3">1C, D</xref>).</p><!--PageBreak --><!--PageBreak --></tp:treatment-sec><tp:treatment-sec sec-type="Illustration" id="SECID0E1SNM"><title>Illustration.</title><p>(as <italic><tp:taxon-name><tp:taxon-name-part taxon-name-part-type="genus" reg="Millettia">Millettia</tp:taxon-name-part><tp:taxon-name-part taxon-name-part-type="species" reg="kityana">kityana</tp:taxon-name-part></tp:taxon-name></italic>) <ext-link xmlns:xlink="http://www.w3.org/1999/xlink" xlink:type="simple" ext-link-type="uri" xlink:href="http://crassa.cocolog-nifty.com/blog/2015/04/millettia-kitya.html">http://crassa.cocolog-nifty.com/blog/2015/04/millettia-kitya.html</ext-link></p></tp:treatment-sec><tp:treatment-sec sec-type="distribution" id="SECID0EPTNM"><title>Distribution.</title><p>Northern Thailand: Chiang Mai, Nan, Lamphun, Sukhothai; North-east Thailand: Loei.</p></tp:treatment-sec><tp:treatment-sec sec-type="etymology" id="SECID0EUTNM"><title>Etymology.</title><p>The generic name refers to the remarkable sigmoid wing petals.</p></tp:treatment-sec><tp:treatment-sec sec-type="habitat" id="SECID0EZTNM"><title>Habitat.</title><p>Climbing among dry forest trees in partial sunlight to 400 m. elevation.</p></tp:treatment-sec><tp:treatment-sec><!--Section generated to contain objects referenced in tp:taxon-treatment.--><fig id="F6" position="float" orientation="portrait"><label>Figure 3.</label><caption><p><italic><tp:taxon-name><tp:taxon-name-part taxon-name-part-type="genus" reg="Sigmoidala">Sigmoidala</tp:taxon-name-part><tp:taxon-name-part taxon-name-part-type="species" reg="kityana">kityana</tp:taxon-name-part></tp:taxon-name></italic> (Craib) J.Compton &amp; Schrire. <bold>A</bold> Habit <bold>B</bold> young leaf <bold>C</bold> lower surface of leaf <bold>D</bold> leaflet detail of hairs <bold>E</bold> inflorescence <bold>F</bold> flower bud with bracteole and pedicel <bold>G</bold> calyx external surface <bold>H</bold> standard petal inner surface <bold>I</bold> wing petal <bold>J</bold> keel petal <bold>K</bold> staminal column lateral view <bold>L</bold> staminal column ventral view <bold>M</bold> stamen dorsal and ventral views <bold>N</bold> ovary lateral view <bold>O</bold> style and stigma <bold>P</bold> pod <bold>Q</bold> pod detail of surface <bold>R</bold> seed ventral view <bold>S</bold> seed lateral view (all from <italic>Clark</italic> 245). Drawn by Margaret Tebbs.</p></caption><graphic xmlns:xlink="http://www.w3.org/1999/xlink" xlink:href="phytokeys-125-001-g003.jpg" position="float" orientation="portrait" xlink:type="simple" id="oo_313256.jpg"/></fig><fig id="F3" position="float" orientation="portrait"><label>Plate 1.</label><caption><p><italic><tp:taxon-name><tp:taxon-name-part taxon-name-part-type="genus" reg="Endosamara">Endosamara</tp:taxon-name-part></tp:taxon-name>, <tp:taxon-name><tp:taxon-name-part taxon-name-part-type="genus" reg="Sigmoidala">Sigmoidala</tp:taxon-name-part></tp:taxon-name></italic> and <italic><tp:taxon-name><tp:taxon-name-part taxon-name-part-type="genus" reg="Kanburia">Kanburia</tp:taxon-name-part></tp:taxon-name></italic>. <bold>A, B</bold><italic><tp:taxon-name><tp:taxon-name-part taxon-name-part-type="genus" reg="Endosamara">Endosamara</tp:taxon-name-part><tp:taxon-name-part taxon-name-part-type="species" reg="racemosa">racemosa</tp:taxon-name-part></tp:taxon-name></italic>, Thailand, Sakon Nakhon Prov., <italic>S.Mattapha</italic> s.n.. <bold>C, D</bold><italic><tp:taxon-name><tp:taxon-name-part taxon-name-part-type="genus" reg="Sigmoidala">Sigmoidala</tp:taxon-name-part><tp:taxon-name-part taxon-name-part-type="species" reg="kityana">kityana</tp:taxon-name-part></tp:taxon-name></italic> Thailand, Nan Prov. <italic>S.Mattapha 1117</italic><bold>E</bold><italic><tp:taxon-name><tp:taxon-name-part taxon-name-part-type="genus" reg="Kanburia">Kanburia</tp:taxon-name-part><tp:taxon-name-part taxon-name-part-type="species" reg="chlorantha">chlorantha</tp:taxon-name-part></tp:taxon-name></italic> Thailand, Kanchanaburi Prov. <italic>Y.Sirichamorn Y2014-15-1</italic><bold>F</bold><italic><tp:taxon-name><tp:taxon-name-part taxon-name-part-type="genus" reg="Kanburia">Kanburia</tp:taxon-name-part><tp:taxon-name-part taxon-name-part-type="species" reg="tenasserimensis">tenasserimensis</tp:taxon-name-part></tp:taxon-name></italic> Thailand, Ratchaburi, Khao Chon waterfall <italic>Y.Sirichamorn YS2015-8</italic>.</p></caption><graphic xmlns:xlink="http://www.w3.org/1999/xlink" xlink:href="phytokeys-125-001-g004.jpg" position="float" orientation="portrait" xlink:type="simple" id="oo_313257.jpg"/></fig></tp:treatment-sec><ref-list><ref id="B91"><mixed-citation xmlns:xlink="http://www.w3.org/1999/xlink" xlink:type="simple"><person-group><name name-style="western"><surname>Schot</surname><given-names>AM</given-names></name></person-group> (<year>1994</year>) <article-title>A Revision of <italic><tp:taxon-name><tp:taxon-name-part taxon-name-part-type="genus">Callerya</tp:taxon-name-part></tp:taxon-name></italic> Endl. (including <italic><tp:taxon-name><tp:taxon-name-part taxon-name-part-type="genus">Padbruggea</tp:taxon-name-part></tp:taxon-name></italic> and <italic><tp:taxon-name><tp:taxon-name-part taxon-name-part-type="genus">Whitfordiodendron</tp:taxon-name-part></tp:taxon-name></italic>) (<tp:taxon-name><tp:taxon-name-part taxon-name-part-type="family">Papilionaceae</tp:taxon-name-part></tp:taxon-name>: <tp:taxon-name><tp:taxon-name-part taxon-name-part-type="tribe">Millettieae</tp:taxon-name-part></tp:taxon-name>).</article-title><source>Blumea</source><volume>39</volume>: <fpage>1</fpage>–<lpage>40</lpage>.</mixed-citation></ref><ref id="B21"><mixed-citation xmlns:xlink="http://www.w3.org/1999/xlink" xlink:type="simple"><person-group><name name-style="western"><surname>Craib</surname><given-names>WG</given-names></name></person-group> (<year>1927</year>) <article-title><italic><tp:taxon-name><tp:taxon-name-part taxon-name-part-type="genus">Afgekia</tp:taxon-name-part></tp:taxon-name></italic> p. 376 in Contributions to the Flora of Siam, Additamentum XXIII.</article-title><source>Bulletin of Miscellaneous Information, Kew</source><volume>9</volume>: <fpage>374</fpage>–<lpage>394</lpage>. <ext-link xlink:type="simple" ext-link-type="doi" xlink:href="10.2307/4107547">https://doi.org/10.2307/4107547</ext-link></mixed-citation></ref></ref-list></tp:taxon-treatment>
