# Supplementary material for: The Callerya Group redefined and Tribe Wisterieae (Fabaceae) emended based on morphology and data from nuclear and chloroplast DNA sequences
Source: PhytoKeys. 2019 Jun 26;125:1–112. doi: 10.3897/phytokeys.125.34877 (PMC6610001; doi:10.3897/phytokeys.125.34877)
Supplement: XML Treatment for Nanhaia [file phytokeys.125.34877-treatment15.xml]

<!DOCTYPE tp:taxon-treatment
  PUBLIC "-//TaxonX//DTD Taxonomic Treatment Publishing DTD v0 20100105//EN" "tax-treatment-NSO.dtd">
<tp:taxon-treatment xmlns:tp="http://www.plazi.org/taxpub"><tp:treatment-meta><kwd-group><label>Taxon classification</label><kwd><named-content xmlns:xlink="http://www.w3.org/1999/xlink" content-type="kingdom">Plantae</named-content></kwd><kwd><named-content xmlns:xlink="http://www.w3.org/1999/xlink" content-type="order">Fabales</named-content></kwd><kwd><named-content xmlns:xlink="http://www.w3.org/1999/xlink" content-type="family">Fabaceae</named-content></kwd></kwd-group><mixed-citation publication-type="journal"><person-group><name><surname>Compton</surname><given-names>James A.</given-names></name><name><surname>Schrire</surname><given-names>Brian D.</given-names></name><name><surname>Könyves3</surname><given-names>Kálmán</given-names></name><name><surname>Forest</surname><given-names>Félix</given-names></name><name><surname>Malakasi</surname><given-names>Panagiota</given-names></name><name><surname>Sawai Mattapha</surname><given-names/></name><name><surname>Sirichamorn</surname><given-names>Yotsawate</given-names></name></person-group><article-title>The <italic><tp:taxon-name><tp:taxon-name-part taxon-name-part-type="genus" reg="Callerya">Callerya</tp:taxon-name-part></tp:taxon-name></italic> Group redefined and Tribe <tp:taxon-name><tp:taxon-name-part taxon-name-part-type="genus" reg="Wisterieae">Wisterieae</tp:taxon-name-part></tp:taxon-name> (<tp:taxon-name><tp:taxon-name-part taxon-name-part-type="genus" reg="Fabaceae">Fabaceae</tp:taxon-name-part></tp:taxon-name>) emended based on morphology and data from nuclear and chloroplast DNA sequences</article-title><source>PhytoKeys</source><day>26</day><month>6</month><year>2019</year><volume>125</volume><fpage>1</fpage><lpage>112</lpage><pub-id pub-id-type="doi">10.3897/phytokeys.125.34877</pub-id></mixed-citation></tp:treatment-meta><tp:nomenclature><label>5.</label><tp:taxon-name>
              <tp:taxon-name-part taxon-name-part-type="genus" reg="Nanhaia">Nanhaia</tp:taxon-name-part>
              <object-id xmlns:xlink="http://www.w3.org/1999/xlink" content-type="ipni" xlink:type="simple">urn:lsid:ipni.org:names:77198974-1</object-id>
            </tp:taxon-name><tp:taxon-authority>J.Compton &amp; Schrire</tp:taxon-authority><tp:taxon-status xmlns:xlink="http://www.w3.org/1999/xlink" xlink:type="simple">gen. nov.</tp:taxon-status><tp:nomenclature-citation-list><tp:nomenclature-citation><tp:taxon-name>
                  <tp:taxon-name-part taxon-name-part-type="genus" reg="Nanhaia"/>
                </tp:taxon-name><comment>≡ <tp:taxon-name><tp:taxon-name-part taxon-name-part-type="genus" reg="Millettia">Millettia</tp:taxon-name-part><tp:taxon-name-part taxon-name-part-type="infraspecific-rank">Sect.</tp:taxon-name-part><tp:taxon-name-part taxon-name-part-type="section" reg="Corynecarpae">Corynecarpae</tp:taxon-name-part></tp:taxon-name> Z.Wei, Acta Phytotax. Sin. 23(4): 281 (1985) </comment></tp:nomenclature-citation></tp:nomenclature-citation-list></tp:nomenclature><tp:treatment-sec sec-type="diagnosis" id="SECID0EQWNM"><title>Diagnosis.</title><p><italic><tp:taxon-name><tp:taxon-name-part taxon-name-part-type="genus" reg="Nanhaia">Nanhaia</tp:taxon-name-part></tp:taxon-name></italic>, with two species, is readily distinguished from <italic><tp:taxon-name><tp:taxon-name-part taxon-name-part-type="genus" reg="Wisteriopsis">Wisteriopsis</tp:taxon-name-part></tp:taxon-name></italic> by the densely pubescent or sericeous ovaries (glabrous in <italic><tp:taxon-name><tp:taxon-name-part taxon-name-part-type="genus" reg="Wisteriopsis">Wisteriopsis</tp:taxon-name-part></tp:taxon-name></italic>) and the larger flowers frequently 15–35 mm long (vs <italic><tp:taxon-name><tp:taxon-name-part taxon-name-part-type="genus" reg="Wisteriopsis">Wisteriopsis</tp:taxon-name-part></tp:taxon-name></italic> 7–15 mm long). In <italic><tp:taxon-name><tp:taxon-name-part taxon-name-part-type="genus" reg="Nanhaia">Nanhaia</tp:taxon-name-part></tp:taxon-name></italic> the stipules arise immediately above the swollen, hardened gibbosities (Fig. <xref ref-type="fig" rid="F7">4</xref>).</p></tp:treatment-sec><tp:treatment-sec sec-type="type species" id="SECID0E4XNM"><title>Type species.</title><p><italic><tp:taxon-name><tp:taxon-name-part taxon-name-part-type="genus" reg="Nanhaia">Nanhaia</tp:taxon-name-part><tp:taxon-name-part taxon-name-part-type="species" reg="speciosa">speciosa</tp:taxon-name-part></tp:taxon-name></italic> (Champ. ex Benth.) J.Compton &amp; Schrire ≡ <italic><tp:taxon-name><tp:taxon-name-part taxon-name-part-type="genus" reg="Millettia">Millettia</tp:taxon-name-part><tp:taxon-name-part taxon-name-part-type="species" reg="speciosa">speciosa</tp:taxon-name-part></tp:taxon-name></italic> Champ. ex Benth.</p></tp:treatment-sec><tp:treatment-sec sec-type="description" id="SECID0EZYNM"><title>Genus description.</title><p>Procumbent or scandent twining vines, 1–5 m high, scrambling among rocks and scrub. <italic>Stems</italic> green or brown, terete, pubescent. <italic>Leaves</italic> with 5–17 leaflets, evergreen, glabrous or with a few scattered hairs below, imparipinnate, rachis 3–30 cm long. <italic>Stipules</italic> 2–4 mm long, linear or deltoid, caducous in <italic><tp:taxon-name><tp:taxon-name-part taxon-name-part-type="genus" reg="Nanhaia">N.</tp:taxon-name-part><tp:taxon-name-part taxon-name-part-type="species" reg="fordii">fordii</tp:taxon-name-part></tp:taxon-name></italic> (persistent <italic><tp:taxon-name><tp:taxon-name-part taxon-name-part-type="genus" reg="Nanhaia">N.</tp:taxon-name-part><tp:taxon-name-part taxon-name-part-type="species" reg="speciosa">speciosa</tp:taxon-name-part></tp:taxon-name></italic>). <italic>Stipels</italic> 1–3 mm long, linear, persistent. <italic>Leaflets</italic> 3–9 × 1–4 cm, ovate-elliptic or narrowly elliptic, glabrescent or sparsely hairy, apex acuminate or cuspidate, margins entire, base rounded to subcordate. <italic>Inflorescence</italic> erect or pendant sometimes leafy panicles 4–20 cm long, frequently comprising several leafy lateral racemes, peduncle yellow tomentose or densely brown pubescent. <italic>Flowers</italic> 16–32 mm long, emerging from June to September. <italic>Floral bracts</italic> 3–7 mm long, linear or narrowly deltoid, persistent (caducous in <italic><tp:taxon-name><tp:taxon-name-part taxon-name-part-type="genus" reg="Nanhaia">N.</tp:taxon-name-part><tp:taxon-name-part taxon-name-part-type="species" reg="fordii">fordii</tp:taxon-name-part></tp:taxon-name></italic>). <italic>Bracteoles</italic> at base of calyx 1–5 mm long, narrowly ovate or elliptic, persistent. <italic>Pedicels</italic> 4–11 mm long, glabrous or pubescent. <italic>Calyx</italic> 4–6 × 5–9 mm campanulate, oblique, pubescent externally, (densely pubescent internally on <italic><tp:taxon-name><tp:taxon-name-part taxon-name-part-type="genus" reg="Nanhaia">N.</tp:taxon-name-part><tp:taxon-name-part taxon-name-part-type="species" reg="fordii">fordii</tp:taxon-name-part></tp:taxon-name></italic>) five lobed, teeth unequal, 1–3 mm long, acute. <italic>Standard</italic> 12–18 × 11–18 mm, suborbicular, white, cream or pink, nectar guide pale or dark green, back of standard glabrous, apex acute or obtuse. Callosities of boss type. <italic>Wing petals</italic> 12–17 × 4–6 mm, glabrous, subequal to the keel, each narrowly semi-pandurate, slightly curved upwards at the apex; free from the keel, apex obtuse, basal claws 2–5 mm long. <italic>Keel petals</italic> 12–16 × 4–6 mm, glabrous, united into a falcate, navicular cup, apex obtuse, basal claw 4–9 mm long. <italic>Stamens</italic> diadelphous, nine fused together, the vexillary one free, all curved upwards at apex. <italic>Ovary</italic> densely sericeous, especially along thickened margins, style <!--PageBreak -->ciliate (<italic><tp:taxon-name><tp:taxon-name-part taxon-name-part-type="genus" reg="Nanhaia">N.</tp:taxon-name-part><tp:taxon-name-part taxon-name-part-type="species" reg="speciosa">speciosa</tp:taxon-name-part></tp:taxon-name></italic>) or glabrous (<italic><tp:taxon-name><tp:taxon-name-part taxon-name-part-type="genus" reg="Nanhaia">N.</tp:taxon-name-part><tp:taxon-name-part taxon-name-part-type="species" reg="fordii">fordii</tp:taxon-name-part></tp:taxon-name></italic>), 2–3 mm long curved upwards at apex, <italic>stigma</italic> punctate. <italic>Pods</italic> 10–20 × 1–2 cm, flat, linear, dehiscent, surface pubescent to densely brown tomentose, brown and hard when dry, subseptate. <italic>Seeds</italic> 2–10, ovoid or ellipsoid, 10–12 × 5–12 × 1–7 mm, hilum terminal or central, elliptic, 2–3 × 1 mm. Fig. <xref ref-type="fig" rid="F7">4</xref>.</p></tp:treatment-sec><tp:treatment-sec sec-type="distribution" id="SECID0E33NM"><title>Distribution.</title><p>China (Fujian, Guangdong, Guangxi, Guizhou, Hainan, Hunan, Yunnan); Vietnam (north).</p></tp:treatment-sec><tp:treatment-sec sec-type="etymology" id="SECID0EB4NM"><title>Etymology.</title><p>Nanhai is the Chinese name for the South China Sea which links southern China with Vietnam.</p></tp:treatment-sec><tp:treatment-sec><!--Section generated to contain objects referenced in tp:taxon-treatment.--><fig id="F7" position="float" orientation="portrait"><label>Figure 4.</label><caption><p><italic><tp:taxon-name><tp:taxon-name-part taxon-name-part-type="genus" reg="Nanhaia">Nanhaia</tp:taxon-name-part><tp:taxon-name-part taxon-name-part-type="species" reg="speciosa">speciosa</tp:taxon-name-part></tp:taxon-name></italic> (Champ. ex Benth.) J.Compton &amp; Schrire. <bold>A</bold> Habit <bold>B</bold> flower bud with bract and bracteole <bold>C</bold> calyx exterior and bracteole <bold>D</bold> detail of calyx exterior <bold>E</bold> detail of calyx interior <bold>F</bold> standard petal <bold>G</bold> wing petal <bold>H</bold> keel petal <bold>I</bold> staminal column <bold>J</bold> staminal column lateral view <bold>K</bold> stamen ventral and dorsal view <bold>L</bold> ovary and style <bold>M</bold> style and stigma <bold>N</bold> pod <bold>O</bold> seed lateral view <bold>P</bold> seed ventral view (all from <italic>Shiu Ling Hu</italic> 6091). Drawn by Margaret Tebbs.</p></caption><graphic xmlns:xlink="http://www.w3.org/1999/xlink" xlink:href="phytokeys-125-001-g007.jpg" position="float" orientation="portrait" xlink:type="simple" id="oo_313260.jpg"/></fig></tp:treatment-sec></tp:taxon-treatment>
