# Supplementary material for: The Callerya Group redefined and Tribe Wisterieae (Fabaceae) emended based on morphology and data from nuclear and chloroplast DNA sequences
Source: PhytoKeys. 2019 Jun 26;125:1–112. doi: 10.3897/phytokeys.125.34877 (PMC6610001; doi:10.3897/phytokeys.125.34877)
Supplement: XML Treatment for Nanhaia speciosa [file phytokeys.125.34877-treatment16.xml]

<!DOCTYPE tp:taxon-treatment
  PUBLIC "-//TaxonX//DTD Taxonomic Treatment Publishing DTD v0 20100105//EN" "tax-treatment-NSO.dtd">
<tp:taxon-treatment xmlns:tp="http://www.plazi.org/taxpub"><tp:treatment-meta><kwd-group><label>Taxon classification</label><kwd><named-content xmlns:xlink="http://www.w3.org/1999/xlink" content-type="kingdom">Plantae</named-content></kwd><kwd><named-content xmlns:xlink="http://www.w3.org/1999/xlink" content-type="order">Fabales</named-content></kwd><kwd><named-content xmlns:xlink="http://www.w3.org/1999/xlink" content-type="family">Fabaceae</named-content></kwd></kwd-group><mixed-citation publication-type="journal"><person-group><name><surname>Compton</surname><given-names>James A.</given-names></name><name><surname>Schrire</surname><given-names>Brian D.</given-names></name><name><surname>Könyves3</surname><given-names>Kálmán</given-names></name><name><surname>Forest</surname><given-names>Félix</given-names></name><name><surname>Malakasi</surname><given-names>Panagiota</given-names></name><name><surname>Sawai Mattapha</surname><given-names/></name><name><surname>Sirichamorn</surname><given-names>Yotsawate</given-names></name></person-group><article-title>The <italic><tp:taxon-name><tp:taxon-name-part taxon-name-part-type="genus" reg="Callerya">Callerya</tp:taxon-name-part></tp:taxon-name></italic> Group redefined and Tribe <tp:taxon-name><tp:taxon-name-part taxon-name-part-type="genus" reg="Wisterieae">Wisterieae</tp:taxon-name-part></tp:taxon-name> (<tp:taxon-name><tp:taxon-name-part taxon-name-part-type="genus" reg="Fabaceae">Fabaceae</tp:taxon-name-part></tp:taxon-name>) emended based on morphology and data from nuclear and chloroplast DNA sequences</article-title><source>PhytoKeys</source><day>26</day><month>6</month><year>2019</year><volume>125</volume><fpage>1</fpage><lpage>112</lpage><pub-id pub-id-type="doi">10.3897/phytokeys.125.34877</pub-id></mixed-citation></tp:treatment-meta><tp:nomenclature><tp:taxon-name>
                <tp:taxon-name-part taxon-name-part-type="genus" reg="Nanhaia">Nanhaia</tp:taxon-name-part>
                <tp:taxon-name-part taxon-name-part-type="species" reg="speciosa">speciosa</tp:taxon-name-part>
                <object-id xmlns:xlink="http://www.w3.org/1999/xlink" content-type="ipni" xlink:type="simple">urn:lsid:ipni.org:names:77198985-1</object-id>
              </tp:taxon-name><tp:taxon-authority>(Champ. ex Benth.) J.Compton &amp; Schrire</tp:taxon-authority><tp:taxon-status xmlns:xlink="http://www.w3.org/1999/xlink" xlink:type="simple">comb. nov.</tp:taxon-status><tp:nomenclature-citation-list><tp:nomenclature-citation><tp:taxon-name>
                    <tp:taxon-name-part taxon-name-part-type="genus" reg="Nanhaia"/>
                    <tp:taxon-name-part taxon-name-part-type="species" reg="speciosa"/>
                  </tp:taxon-name><comment>≡ <tp:taxon-name><tp:taxon-name-part taxon-name-part-type="genus" reg="Millettia">Millettia</tp:taxon-name-part><tp:taxon-name-part taxon-name-part-type="species" reg="speciosa">speciosa</tp:taxon-name-part></tp:taxon-name> Champ. ex Benth., Hooker’s J. Bot. Kew Gard. Misc. 4: 73 (1852). Type: China, “Hong Kong, Millett 505”, K000881029 (K, lecto.!, designated by <xref ref-type="bibr" rid="B91">Schot (1994)</xref> but see note below) </comment></tp:nomenclature-citation><tp:nomenclature-citation><tp:taxon-name>
                    <tp:taxon-name-part taxon-name-part-type="genus" reg="Nanhaia"/>
                    <tp:taxon-name-part taxon-name-part-type="species" reg="speciosa"/>
                  </tp:taxon-name><comment>≡ <tp:taxon-name><tp:taxon-name-part taxon-name-part-type="genus" reg="Phaseoloides">Phaseoloides</tp:taxon-name-part></tp:taxon-name> [<tp:taxon-name><tp:taxon-name-part taxon-name-part-type="genus" reg="Phaseolodes">Phaseolodes</tp:taxon-name-part></tp:taxon-name>] <tp:taxon-name><tp:taxon-name-part taxon-name-part-type="genus" reg="Phaseolodes"/><tp:taxon-name-part taxon-name-part-type="species" reg="speciosa">speciosa</tp:taxon-name-part></tp:taxon-name> (Champ. ex. Benth.) Kuntze, Revis. Gen. Pl. 1: 201 (1891) </comment></tp:nomenclature-citation><tp:nomenclature-citation><tp:taxon-name>
                    <tp:taxon-name-part taxon-name-part-type="genus" reg="Nanhaia"/>
                    <tp:taxon-name-part taxon-name-part-type="species" reg="speciosa"/>
                  </tp:taxon-name><comment>≡ <tp:taxon-name><tp:taxon-name-part taxon-name-part-type="genus" reg="Callerya">Callerya</tp:taxon-name-part><tp:taxon-name-part taxon-name-part-type="species" reg="speciosa">speciosa</tp:taxon-name-part></tp:taxon-name> (Champ. ex Benth.) Schot, Blumea 39(1–2): 32 (1994) </comment></tp:nomenclature-citation></tp:nomenclature-citation-list></tp:nomenclature><tp:treatment-sec sec-type="Nomenclatural note" id="SECID0EQCOM"><title>Nomenclatural note.</title><p>Schot selected a specimen at K, <italic><tp:taxon-name><tp:taxon-name-part taxon-name-part-type="genus" reg="Champion">Champion</tp:taxon-name-part></tp:taxon-name></italic> 505 as lectotype for the name <italic><tp:taxon-name><tp:taxon-name-part taxon-name-part-type="genus" reg="Millettia">Millettia</tp:taxon-name-part><tp:taxon-name-part taxon-name-part-type="species" reg="speciosa">speciosa</tp:taxon-name-part></tp:taxon-name></italic> Champ. ex Benth. (<xref ref-type="bibr" rid="B91">Schot 1994</xref>: 32). This was, however, clearly an error because another specimen, <italic>Millett</italic> 505, was cited in the protologue and determined as type by Dunn’s annotation on the sheet at K prior to the publication of his monograph on <italic><tp:taxon-name><tp:taxon-name-part taxon-name-part-type="genus" reg="Millettia">Millettia</tp:taxon-name-part></tp:taxon-name></italic> in 1912. Dunn had incorrectly cited the specimen as <italic><tp:taxon-name><tp:taxon-name-part taxon-name-part-type="genus" reg="Champion">Champion</tp:taxon-name-part></tp:taxon-name></italic> 505 and not <italic>Millett</italic> 505 which may explain Schot’s error (<xref ref-type="bibr" rid="B29">Dunn 1912a</xref>: 155). Bentham’s paper on the plants of Hong Kong was based on the collections of Major John George <tp:taxon-name><tp:taxon-name-part taxon-name-part-type="genus" reg="Champion">Champion</tp:taxon-name-part></tp:taxon-name> (1815–1854). There are two specimens at K collected by <tp:taxon-name><tp:taxon-name-part taxon-name-part-type="genus" reg="Champion">Champion</tp:taxon-name-part></tp:taxon-name> in the Hooker Herbarium: K000881027 and K000881028. Both are annotated “<tp:taxon-name><tp:taxon-name-part taxon-name-part-type="genus" reg="Champion">Champion</tp:taxon-name-part></tp:taxon-name> 261, Hong Kong”, but these specimens were not specifically cited by Bentham in the protologue which merely stated “on Victoria Peak” [on Hong Kong island] and are therefore regarded as uncited specimens that comprise part of the original material associated with the name (Art. 9.4(a)). The Millett collection K000881029 is annotated “505 <italic><tp:taxon-name><tp:taxon-name-part taxon-name-part-type="genus" reg="Millettia">Millettia</tp:taxon-name-part><tp:taxon-name-part taxon-name-part-type="species" reg="grandiflora">grandiflora</tp:taxon-name-part></tp:taxon-name></italic> sp. n. fls white and yellow Hong Kong” and is dated 1854 in Bentham’s Herbarium. This collection was cited in the pro<!--PageBreak --><!--PageBreak -->tologue “it is in the Hookerian Herbarium from Millett’s collection” and is therefore a syntype in the absence of any cited holotype (Art. 9.6). Under Art. 9.12 a syntype takes precendence over any uncited specimens when selecting a lectotype (<xref ref-type="bibr" rid="B107">Turland et al. 2018</xref>). <italic>Millett</italic> 505 is therefore the obligate lectotype (N. Turland pers. comm.).</p></tp:treatment-sec><tp:treatment-sec sec-type="Illustrations" id="SECID0EDGOM"><title>Illustrations.</title><p>Lôc and Vidal in Fl. Cambodge, Laos &amp; Vietnam 30: 37 (2001); Wei and Pedley Fl. China 10: 182, t. 215 [1–7] (2010). <ext-link xmlns:xlink="http://www.w3.org/1999/xlink" xlink:type="simple" ext-link-type="uri" xlink:href="http://www.fpcn.net/a/tengmanzhiwu/20131008/Callerya_speciosa.html">http://www.fpcn.net/a/tengmanzhiwu/20131008/Callerya_speciosa.html</ext-link> (as <italic><tp:taxon-name><tp:taxon-name-part taxon-name-part-type="genus" reg="Callerya">Callerya</tp:taxon-name-part><tp:taxon-name-part taxon-name-part-type="species" reg="speciosa">speciosa</tp:taxon-name-part></tp:taxon-name></italic>). Fig. <xref ref-type="fig" rid="F7">4</xref>.</p></tp:treatment-sec><tp:treatment-sec sec-type="distribution" id="SECID0E4GOM"><title>Distribution.</title><p>China (Fujian, Guangdong, Guangxi, Guizhou, Hainan, Hunan, Yunnan); Vietnam (north).</p></tp:treatment-sec><tp:treatment-sec sec-type="habitat" id="SECID0ECHOM"><title>Habitat.</title><p>In open forest, edges of ravines and thickets from 100–300 m.</p></tp:treatment-sec><tp:treatment-sec><!--Section generated to contain objects referenced in tp:taxon-treatment.--><fig id="F7" position="float" orientation="portrait"><label>Figure 4.</label><caption><p><italic><tp:taxon-name><tp:taxon-name-part taxon-name-part-type="genus" reg="Nanhaia">Nanhaia</tp:taxon-name-part><tp:taxon-name-part taxon-name-part-type="species" reg="speciosa">speciosa</tp:taxon-name-part></tp:taxon-name></italic> (Champ. ex Benth.) J.Compton &amp; Schrire. <bold>A</bold> Habit <bold>B</bold> flower bud with bract and bracteole <bold>C</bold> calyx exterior and bracteole <bold>D</bold> detail of calyx exterior <bold>E</bold> detail of calyx interior <bold>F</bold> standard petal <bold>G</bold> wing petal <bold>H</bold> keel petal <bold>I</bold> staminal column <bold>J</bold> staminal column lateral view <bold>K</bold> stamen ventral and dorsal view <bold>L</bold> ovary and style <bold>M</bold> style and stigma <bold>N</bold> pod <bold>O</bold> seed lateral view <bold>P</bold> seed ventral view (all from <italic>Shiu Ling Hu</italic> 6091). Drawn by Margaret Tebbs.</p></caption><graphic xmlns:xlink="http://www.w3.org/1999/xlink" xlink:href="phytokeys-125-001-g007.jpg" position="float" orientation="portrait" xlink:type="simple" id="oo_313260.jpg"/></fig></tp:treatment-sec><ref-list><ref id="B91"><mixed-citation xmlns:xlink="http://www.w3.org/1999/xlink" xlink:type="simple"><person-group><name name-style="western"><surname>Schot</surname><given-names>AM</given-names></name></person-group> (<year>1994</year>) <article-title>A Revision of <italic><tp:taxon-name><tp:taxon-name-part taxon-name-part-type="genus">Callerya</tp:taxon-name-part></tp:taxon-name></italic> Endl. (including <italic><tp:taxon-name><tp:taxon-name-part taxon-name-part-type="genus">Padbruggea</tp:taxon-name-part></tp:taxon-name></italic> and <italic><tp:taxon-name><tp:taxon-name-part taxon-name-part-type="genus">Whitfordiodendron</tp:taxon-name-part></tp:taxon-name></italic>) (<tp:taxon-name><tp:taxon-name-part taxon-name-part-type="family">Papilionaceae</tp:taxon-name-part></tp:taxon-name>: <tp:taxon-name><tp:taxon-name-part taxon-name-part-type="tribe">Millettieae</tp:taxon-name-part></tp:taxon-name>).</article-title><source>Blumea</source><volume>39</volume>: <fpage>1</fpage>–<lpage>40</lpage>.</mixed-citation></ref><ref id="B29"><mixed-citation xmlns:xlink="http://www.w3.org/1999/xlink" xlink:type="simple"><person-group><name name-style="western"><surname>Dunn</surname><given-names>ST</given-names></name></person-group> (<year>1912a</year>) <article-title>A Revision of the Genus <italic><tp:taxon-name><tp:taxon-name-part taxon-name-part-type="genus">Millettia</tp:taxon-name-part></tp:taxon-name></italic>, Wight. &amp; Arn. Journal of the Linnean Society. Botany.</article-title><source>London</source><volume>41</volume>(<issue>280</issue>): <fpage>123</fpage>–<lpage>243</lpage>. <ext-link xlink:type="simple" ext-link-type="doi" xlink:href="10.1111/j.1095-8339.1912.tb02482.x">https://doi.org/10.1111/j.1095-8339.1912.tb02482.x</ext-link></mixed-citation></ref><ref id="B107"><mixed-citation xmlns:xlink="http://www.w3.org/1999/xlink" xlink:type="simple"><person-group><name name-style="western"><surname>Turland</surname><given-names>NJ</given-names></name><name name-style="western"><surname>Wiersema</surname><given-names>JH</given-names></name><name name-style="western"><surname>Barrie</surname><given-names>FR</given-names></name><name name-style="western"><surname>Greuter</surname><given-names>W</given-names></name><name name-style="western"><surname>Hawksworth</surname><given-names>DL</given-names></name><name name-style="western"><surname>Herendeen</surname><given-names>PS</given-names></name><name name-style="western"><surname>Knapp</surname><given-names>S</given-names></name><name name-style="western"><surname>Kusber</surname><given-names>W-H</given-names></name><name name-style="western"><surname>Li</surname><given-names>D-Z</given-names></name><name name-style="western"><surname>Marhold</surname><given-names>K</given-names></name><name name-style="western"><surname>May</surname><given-names>TW</given-names></name><name name-style="western"><surname>McNeill</surname><given-names>J</given-names></name><name name-style="western"><surname>Monro</surname><given-names>AM</given-names></name><name name-style="western"><surname>Prado</surname><given-names>J</given-names></name><name name-style="western"><surname>Price</surname><given-names>MJ</given-names></name><name name-style="western"><surname>Smith</surname><given-names>GF</given-names></name></person-group> (<role>Eds.</role>) (2018) <article-title>International Code of Nomenclature for algae, fungi, and plants (Shenzhen Code) adopted by the Nineteenth International Botanical Congress Shenzhen, China, July 2017.</article-title><source>Regnum Vegetabile</source><volume>159</volume>. <publisher-loc>Glashütten</publisher-loc>: <publisher-name>Koeltz Botanical Books</publisher-name>. <ext-link xlink:type="simple" ext-link-type="doi" xlink:href="10.12705/Code.2018">https://doi.org/10.12705/Code.2018</ext-link></mixed-citation></ref></ref-list></tp:taxon-treatment>
