# Supplementary material for: The Callerya Group redefined and Tribe Wisterieae (Fabaceae) emended based on morphology and data from nuclear and chloroplast DNA sequences
Source: PhytoKeys. 2019 Jun 26;125:1–112. doi: 10.3897/phytokeys.125.34877 (PMC6610001; doi:10.3897/phytokeys.125.34877)
Supplement: XML Treatment for Wisteriopsis [file phytokeys.125.34877-treatment18.xml]

<!DOCTYPE tp:taxon-treatment
  PUBLIC "-//TaxonX//DTD Taxonomic Treatment Publishing DTD v0 20100105//EN" "tax-treatment-NSO.dtd">
<tp:taxon-treatment xmlns:tp="http://www.plazi.org/taxpub"><tp:treatment-meta><kwd-group><label>Taxon classification</label><kwd><named-content xmlns:xlink="http://www.w3.org/1999/xlink" content-type="kingdom">Plantae</named-content></kwd><kwd><named-content xmlns:xlink="http://www.w3.org/1999/xlink" content-type="order">Fabales</named-content></kwd><kwd><named-content xmlns:xlink="http://www.w3.org/1999/xlink" content-type="family">Fabaceae</named-content></kwd></kwd-group><mixed-citation publication-type="journal"><person-group><name><surname>Compton</surname><given-names>James A.</given-names></name><name><surname>Schrire</surname><given-names>Brian D.</given-names></name><name><surname>Könyves3</surname><given-names>Kálmán</given-names></name><name><surname>Forest</surname><given-names>Félix</given-names></name><name><surname>Malakasi</surname><given-names>Panagiota</given-names></name><name><surname>Sawai Mattapha</surname><given-names/></name><name><surname>Sirichamorn</surname><given-names>Yotsawate</given-names></name></person-group><article-title>The <italic><tp:taxon-name><tp:taxon-name-part taxon-name-part-type="genus" reg="Callerya">Callerya</tp:taxon-name-part></tp:taxon-name></italic> Group redefined and Tribe <tp:taxon-name><tp:taxon-name-part taxon-name-part-type="genus" reg="Wisterieae">Wisterieae</tp:taxon-name-part></tp:taxon-name> (<tp:taxon-name><tp:taxon-name-part taxon-name-part-type="genus" reg="Fabaceae">Fabaceae</tp:taxon-name-part></tp:taxon-name>) emended based on morphology and data from nuclear and chloroplast DNA sequences</article-title><source>PhytoKeys</source><day>26</day><month>6</month><year>2019</year><volume>125</volume><fpage>1</fpage><lpage>112</lpage><pub-id pub-id-type="doi">10.3897/phytokeys.125.34877</pub-id></mixed-citation></tp:treatment-meta><tp:nomenclature><label>6.</label><tp:taxon-name>
                <tp:taxon-name-part taxon-name-part-type="genus" reg="Wisteriopsis">Wisteriopsis</tp:taxon-name-part>
                <object-id xmlns:xlink="http://www.w3.org/1999/xlink" content-type="ipni" xlink:type="simple">urn:lsid:ipni.org:names:77198975-1</object-id>
              </tp:taxon-name><tp:taxon-authority>J.Compton &amp; Schrire</tp:taxon-authority><tp:taxon-status xmlns:xlink="http://www.w3.org/1999/xlink" xlink:type="simple">gen. nov.</tp:taxon-status><tp:nomenclature-citation-list><tp:nomenclature-citation><tp:taxon-name>
                    <tp:taxon-name-part taxon-name-part-type="genus" reg="Wisteriopsis"/>
                  </tp:taxon-name><comment>≡ <tp:taxon-name><tp:taxon-name-part taxon-name-part-type="genus" reg="Millettia">Millettia</tp:taxon-name-part><tp:taxon-name-part taxon-name-part-type="infraspecific-rank">Sect.</tp:taxon-name-part><tp:taxon-name-part taxon-name-part-type="section" reg="Eurybotryae">Eurybotryae</tp:taxon-name-part></tp:taxon-name> Dunn, J. Linn. Soc., Bot. 41: 135 (1912a) </comment></tp:nomenclature-citation></tp:nomenclature-citation-list></tp:nomenclature><tp:treatment-sec sec-type="diagnosis" id="SECID0EMMOM"><title>Diagnosis.</title><p>The five species of <italic><tp:taxon-name><tp:taxon-name-part taxon-name-part-type="genus" reg="Wisteriopsis">Wisteriopsis</tp:taxon-name-part></tp:taxon-name></italic> (Fig. <xref ref-type="fig" rid="F8">5</xref>) possess a fine ring of hairs lining the inner rim of the calyx cup, prominent gibbosities below the stipules and persistent bracts at the base of pedicels (vs. bracts caducous in <italic><tp:taxon-name><tp:taxon-name-part taxon-name-part-type="genus" reg="Callerya">Callerya</tp:taxon-name-part></tp:taxon-name></italic><italic>s.str.</italic>). <italic><tp:taxon-name><tp:taxon-name-part taxon-name-part-type="genus" reg="Wisteriopsis">Wisteriopsis</tp:taxon-name-part></tp:taxon-name></italic> has glabrous standards (vs. sericeous in <italic><tp:taxon-name><tp:taxon-name-part taxon-name-part-type="genus" reg="Callerya">Callerya</tp:taxon-name-part></tp:taxon-name></italic><italic>s.str.</italic>) and wings equalling or slightly shorter than the keel in length (vs. wings much shorter than the keel in <italic><tp:taxon-name><tp:taxon-name-part taxon-name-part-type="genus" reg="Callerya">Callerya</tp:taxon-name-part></tp:taxon-name></italic>). The unique character of this genus is the staminal column being visible between wings and keel at anthesis, becoming free from the keel after pollinator tripping. See under <italic><tp:taxon-name><tp:taxon-name-part taxon-name-part-type="genus" reg="Nanhaia">Nanhaia</tp:taxon-name-part></tp:taxon-name></italic> for comparisons with <italic><tp:taxon-name><tp:taxon-name-part taxon-name-part-type="genus" reg="Wisteriopsis">Wisteriopsis</tp:taxon-name-part></tp:taxon-name></italic>.</p></tp:treatment-sec><tp:treatment-sec sec-type="type species" id="SECID0ELOOM"><title>Type species.</title><p><italic><tp:taxon-name><tp:taxon-name-part taxon-name-part-type="genus" reg="Wisteriopsis">Wisteriopsis</tp:taxon-name-part><tp:taxon-name-part taxon-name-part-type="species" reg="japonica">japonica</tp:taxon-name-part></tp:taxon-name></italic> (Siebold &amp; Zucc.) J.Compton &amp; Schrire ≡ <italic><tp:taxon-name><tp:taxon-name-part taxon-name-part-type="genus" reg="Wisteria">Wisteria</tp:taxon-name-part><tp:taxon-name-part taxon-name-part-type="species" reg="japonica">japonica</tp:taxon-name-part></tp:taxon-name></italic> Siebold &amp; Zucc.</p><!--PageBreak --></tp:treatment-sec><tp:treatment-sec sec-type="description" id="SECID0EIPOM"><title>Genus description.</title><p>Robust twining woody vines attaining 4–18 m in height climbing over shrubs or sprawling over rocks. <italic>Stems</italic> greyish brown or brown, terete, young branches finely grey or brown tomentose becoming glabrous (or densely ferrugineous tomentose in <italic><tp:taxon-name><tp:taxon-name-part taxon-name-part-type="genus" reg="Wisteriopsis">W.</tp:taxon-name-part><tp:taxon-name-part taxon-name-part-type="species" reg="eurybotrya">eurybotrya</tp:taxon-name-part></tp:taxon-name></italic>). <italic>Leaves</italic> deciduous (in <italic><tp:taxon-name><tp:taxon-name-part taxon-name-part-type="genus" reg="Wisteriopsis">W.</tp:taxon-name-part><tp:taxon-name-part taxon-name-part-type="species" reg="japonica">japonica</tp:taxon-name-part></tp:taxon-name></italic>) or evergreen, chartaceous or coriaceous, imparipinnate, rachis 9–20 cm long. <italic>Stipules</italic> 2–4 mm long, persistent or caducous, emerging from a subulate or mounded gibbosity. <italic>Stipels</italic> 1–5 mm long, persistent or caducous, petiolules 3–4 mm. <italic>Leaflets</italic> (5 –) 7–15, in opposite pairs, ovate-lanceolate, elliptic, ovate or ovate-oblong (linear-lanceolate in <tp:taxon-name><tp:taxon-name-part taxon-name-part-type="genus" reg="Wisteriopsis">W.</tp:taxon-name-part><tp:taxon-name-part taxon-name-part-type="species" reg="reticulata">reticulata</tp:taxon-name-part><tp:taxon-name-part taxon-name-part-type="infraspecific-rank">var.</tp:taxon-name-part><tp:taxon-name-part taxon-name-part-type="variety" reg="stenophylla">stenophylla</tp:taxon-name-part></tp:taxon-name>) 15–40 × 5–20 mm, upper surface glabrous with reticulate venation (smooth and shiny in <italic><tp:taxon-name><tp:taxon-name-part taxon-name-part-type="genus" reg="Wisteriopsis">W.</tp:taxon-name-part><tp:taxon-name-part taxon-name-part-type="species" reg="championii">championii</tp:taxon-name-part></tp:taxon-name>)</italic>, lower surface paler and glabrous or with hairs along veins, apex obtuse, acute, acuminate or cuspidate, margins entire, base cordate or cuneate. <italic>Inflorescence</italic> 8–40 cm long, laterally paniculate and sometimes racemose in leaf axils, acropetal, erect or pendulous, sparsely hairy or glabrous. <italic>Flowers</italic> 7–16 mm long emerging from April to August. <italic>Floral bracts</italic> persistent, (caducous in <italic><tp:taxon-name><tp:taxon-name-part taxon-name-part-type="genus" reg="Wisteriopsis">W.</tp:taxon-name-part><tp:taxon-name-part taxon-name-part-type="species" reg="eurybotrya">eurybotrya</tp:taxon-name-part></tp:taxon-name></italic>), linear to subulate, 1–6 mm long, subtending base of pedicel. <italic>Bracteoles</italic> subtending and adnate to base of calyx, linear, acuminate 1–2 mm long, persistent. <italic>Pedicels</italic> elongating at flower maturity, 2–8 mm long, glabrous or pubescent. <italic>Calyx</italic> tubular, cupuliform or campanulate, 1.5–4 × 2–6 mm, glabrous or pubescent externally, with an annulus of fine hairs at the mouth presenting a ciliate margin, five lobed, lobes more or less equal, upper lobes obtuse or deltoid, lower lobes bluntly acute. <italic>Standard</italic> 6–12 × 4–10 mm, white sometimes flushed pale pink, greenish white, pink or purple, ovate or suborbicular, slightly deflexed backwards near the base, back of standard glabrous, inside with yellow or green nectar guide, callosities of boss type. <italic>Wing petals</italic> 5–13 × 2–4 mm, equal in length to the keel petals, each semi-pandurate with a short pair of auricles near the base and a prominent basal claw 1–3 mm long. Wing petals free of the keel at time of anthesis. <italic>Keel petals</italic> glabrous, united into a semi-pandurate cup, base with conjoined parallel claws, apex obtuse (acute in <italic><tp:taxon-name><tp:taxon-name-part taxon-name-part-type="genus" reg="Wisteriopsis">W.</tp:taxon-name-part><tp:taxon-name-part taxon-name-part-type="species" reg="eurybotrya">eurybotrya</tp:taxon-name-part></tp:taxon-name></italic>). <italic>Stamens</italic> diadelphous, nine fused together, the vexillary one free, all curved upwards at apex, staminal column visible between wings and keel at anthesis, becoming free from keel after pollinator tripping (tardily so in <italic><tp:taxon-name><tp:taxon-name-part taxon-name-part-type="genus" reg="Wisteriopsis">W.</tp:taxon-name-part><tp:taxon-name-part taxon-name-part-type="species" reg="reticulata">reticulata</tp:taxon-name-part></tp:taxon-name></italic>). <italic>Ovary</italic> glabrous, style 2–3 mm long, curved upwards at apex, <italic>stigma</italic> punctate. <italic>Pods</italic> 65–125 × 8–30 mm, linear, ovate or narrowly elliptic, compressed, (inflated in <italic><tp:taxon-name><tp:taxon-name-part taxon-name-part-type="genus" reg="Wisteriopsis">W.</tp:taxon-name-part><tp:taxon-name-part taxon-name-part-type="species" reg="eurybotrya">eurybotrya</tp:taxon-name-part></tp:taxon-name></italic>), pale green becoming very dark brown, cartilaginous and tardily dehiscent, exocarp glabrous externally (margins thickened in <italic><tp:taxon-name><tp:taxon-name-part taxon-name-part-type="genus" reg="Wisteriopsis">W.</tp:taxon-name-part><tp:taxon-name-part taxon-name-part-type="species" reg="eurybotrya">eurybotrya</tp:taxon-name-part></tp:taxon-name></italic>), surface finely corrugated, endocarp chartaceous, pale cream, detaching tardily from the exocarp, the seeds in hollow cavities, pods dehiscing explosively, the valves opening straight or twisting to release the seeds, subseptate. <italic>Seeds</italic> (1 –)6–8, lenticular, suborbicular to oblate-spheroidal, smooth, brown, 5–28 × 4–20 × 1–5 mm, hilum 1–2 × 1 mm, elliptic. Fig. <xref ref-type="fig" rid="F8">5</xref>.</p></tp:treatment-sec><tp:treatment-sec sec-type="distribution" id="SECID0ERUOM"><title>Distribution.</title><p>China (Anhui, Fujian, Guizhou, Guangdong, Guangxi, Hainan, Hubei, Hunan, Jiangsu, Jiangxi, Zhejiang); Japan (Honshu, Kyushu, Shikoku); Laos; South Korea (North Gyeongsang, South Gyeongsang, North Jeolla, South Jeolla); Thailand; Vietnam.</p></tp:treatment-sec><tp:treatment-sec sec-type="etymology" id="SECID0EWUOM"><title>Etymology.</title><p><tp:taxon-name><tp:taxon-name-part taxon-name-part-type="genus" reg="Wisteria">Wisteria</tp:taxon-name-part></tp:taxon-name> – opsis = like (Gk), resembling the genus <italic><tp:taxon-name><tp:taxon-name-part taxon-name-part-type="genus" reg="Wisteria">Wisteria</tp:taxon-name-part></tp:taxon-name></italic>.</p><!--PageBreak --></tp:treatment-sec><tp:treatment-sec><!--Section generated to contain objects referenced in tp:taxon-treatment.--><fig id="F8" position="float" orientation="portrait"><label>Figure 5.</label><caption><p><italic><tp:taxon-name><tp:taxon-name-part taxon-name-part-type="genus" reg="Wisteriopsis">Wisteriopsis</tp:taxon-name-part><tp:taxon-name-part taxon-name-part-type="species" reg="japonica">japonica</tp:taxon-name-part></tp:taxon-name></italic> (Siebold &amp; Zucc.) J.Compton &amp; Schrire. <bold>A</bold> Habit <bold>B</bold> stipels <bold>C</bold> lower surface of leaflet <bold>D</bold> flower bud with bract and bracteoles <bold>E</bold> flower <bold>F1</bold> calyx outer surface <bold>F2</bold> calyx inner surface and detail of hairs <bold>G</bold> standard petal inner surface <bold>H</bold> wing petal <bold>I</bold> keel petal <bold>J</bold> staminal column <bold>K</bold> ovary and style <bold>L</bold> pods <bold>M</bold> pod interior and seed <bold>N</bold> ventral view of seed <bold>O</bold> lateral view of seed <bold>A–C, E–K</bold> from <italic>Maximowicz s.n..</italic> 1863 <bold>D</bold> from <italic>Oldham</italic> 386, <bold>L–O</bold> from <italic>Togasi</italic> MSM1, 1950. Drawn by Margaret Tebbs.</p></caption><graphic xmlns:xlink="http://www.w3.org/1999/xlink" xlink:href="phytokeys-125-001-g008.jpg" position="float" orientation="portrait" xlink:type="simple" id="oo_313261.jpg"/></fig></tp:treatment-sec></tp:taxon-treatment>
