# Supplementary material for: The Callerya Group redefined and Tribe Wisterieae (Fabaceae) emended based on morphology and data from nuclear and chloroplast DNA sequences
Source: PhytoKeys. 2019 Jun 26;125:1–112. doi: 10.3897/phytokeys.125.34877 (PMC6610001; doi:10.3897/phytokeys.125.34877)
Supplement: XML Treatment for Wisteriopsis japonica var. japonica [file phytokeys.125.34877-treatment20.xml]

<!DOCTYPE tp:taxon-treatment
  PUBLIC "-//TaxonX//DTD Taxonomic Treatment Publishing DTD v0 20100105//EN" "tax-treatment-NSO.dtd">
<tp:taxon-treatment xmlns:tp="http://www.plazi.org/taxpub"><tp:treatment-meta><kwd-group><label>Taxon classification</label><kwd><named-content xmlns:xlink="http://www.w3.org/1999/xlink" content-type="kingdom">Plantae</named-content></kwd><kwd><named-content xmlns:xlink="http://www.w3.org/1999/xlink" content-type="order">Fabales</named-content></kwd><kwd><named-content xmlns:xlink="http://www.w3.org/1999/xlink" content-type="family">Fabaceae</named-content></kwd></kwd-group><mixed-citation publication-type="journal"><person-group><name><surname>Compton</surname><given-names>James A.</given-names></name><name><surname>Schrire</surname><given-names>Brian D.</given-names></name><name><surname>Könyves3</surname><given-names>Kálmán</given-names></name><name><surname>Forest</surname><given-names>Félix</given-names></name><name><surname>Malakasi</surname><given-names>Panagiota</given-names></name><name><surname>Sawai Mattapha</surname><given-names/></name><name><surname>Sirichamorn</surname><given-names>Yotsawate</given-names></name></person-group><article-title>The <italic><tp:taxon-name><tp:taxon-name-part taxon-name-part-type="genus" reg="Callerya">Callerya</tp:taxon-name-part></tp:taxon-name></italic> Group redefined and Tribe <tp:taxon-name><tp:taxon-name-part taxon-name-part-type="genus" reg="Wisterieae">Wisterieae</tp:taxon-name-part></tp:taxon-name> (<tp:taxon-name><tp:taxon-name-part taxon-name-part-type="genus" reg="Fabaceae">Fabaceae</tp:taxon-name-part></tp:taxon-name>) emended based on morphology and data from nuclear and chloroplast DNA sequences</article-title><source>PhytoKeys</source><day>26</day><month>6</month><year>2019</year><volume>125</volume><fpage>1</fpage><lpage>112</lpage><pub-id pub-id-type="doi">10.3897/phytokeys.125.34877</pub-id></mixed-citation></tp:treatment-meta><tp:nomenclature><tp:taxon-name>
                <tp:taxon-name-part taxon-name-part-type="genus" reg="Wisteriopsis">Wisteriopsis</tp:taxon-name-part>
                <tp:taxon-name-part taxon-name-part-type="species" reg="japonica">japonica</tp:taxon-name-part>
                <tp:taxon-name-part taxon-name-part-type="infraspecific-rank">var.</tp:taxon-name-part>
                <tp:taxon-name-part taxon-name-part-type="variety" reg="japonica">japonica</tp:taxon-name-part>
              </tp:taxon-name><tp:taxon-authority>≡ Wisteria japonica Siebold &amp; Zucc., Fl. Jap.: 88. (1839)</tp:taxon-authority><tp:nomenclature-citation-list><tp:nomenclature-citation><tp:taxon-name>
                    <tp:taxon-name-part taxon-name-part-type="genus" reg="Wisteriopsis"/>
                    <tp:taxon-name-part taxon-name-part-type="species" reg="japonica"/>
                    <tp:taxon-name-part taxon-name-part-type="variety" reg="japonica"/>
                  </tp:taxon-name><comment>≡ <tp:taxon-name><tp:taxon-name-part taxon-name-part-type="genus" reg="Millettia">Millettia</tp:taxon-name-part><tp:taxon-name-part taxon-name-part-type="species" reg="japonica">japonica</tp:taxon-name-part></tp:taxon-name> (Siebold &amp; Zucc.) A.Gray, Mem. Amer. Acad. Arts, n.s., 6: 386. (1858) </comment></tp:nomenclature-citation><tp:nomenclature-citation><tp:taxon-name>
                    <tp:taxon-name-part taxon-name-part-type="genus" reg="Wisteriopsis"/>
                    <tp:taxon-name-part taxon-name-part-type="species" reg="japonica"/>
                    <tp:taxon-name-part taxon-name-part-type="variety" reg="japonica"/>
                  </tp:taxon-name><comment><!--PageBreak --><!--PageBreak -->≡ <tp:taxon-name><tp:taxon-name-part taxon-name-part-type="genus" reg="Phaseoloides">Phaseoloides</tp:taxon-name-part></tp:taxon-name> [<tp:taxon-name><tp:taxon-name-part taxon-name-part-type="genus" reg="Phaseolodes">Phaseolodes</tp:taxon-name-part></tp:taxon-name>] <italic>japonicum</italic> (Siebold &amp; Zucc.) Kuntze, Revis. Gen. Pl. 1: 201. (1891) </comment></tp:nomenclature-citation><tp:nomenclature-citation><tp:taxon-name>
                    <tp:taxon-name-part taxon-name-part-type="genus" reg="Wisteriopsis"/>
                    <tp:taxon-name-part taxon-name-part-type="species" reg="japonica"/>
                    <tp:taxon-name-part taxon-name-part-type="variety" reg="japonica"/>
                  </tp:taxon-name><comment>≡ <tp:taxon-name><tp:taxon-name-part taxon-name-part-type="genus" reg="Kraunhia">Kraunhia</tp:taxon-name-part><tp:taxon-name-part taxon-name-part-type="species" reg="japonica">japonica</tp:taxon-name-part></tp:taxon-name> (Siebold &amp; Zucc.) Taub., Engler &amp; Prantl, Nat. Pflanzen- fam. 3(3): 271. (1894). </comment></tp:nomenclature-citation></tp:nomenclature-citation-list></tp:nomenclature><tp:treatment-sec sec-type="Illustration" id="SECID0E5DPM"><title>Illustration.</title><p>Compton in Curtis’s Bot. Mag. 32 (3–4): 379, t. 2 (2015); Fig. <xref ref-type="fig" rid="F8">5</xref>, Plate <xref ref-type="fig" rid="F5">3A–D</xref>.</p></tp:treatment-sec><tp:treatment-sec sec-type="distribution" id="SECID0EMEPM"><title>Distribution.</title><p>Japan in south-western Honshu, Shikoku and Kyushu islands; South Korea in North and South Gyeongsang and North and South Jeolla provinces.</p></tp:treatment-sec><tp:treatment-sec sec-type="habitat" id="SECID0EREPM"><title>Habitat.</title><p>In woods and forests from sea level to 1200 m, climbing among scrub and trees.</p></tp:treatment-sec><tp:treatment-sec><!--Section generated to contain objects referenced in tp:taxon-treatment.--><fig id="F8" position="float" orientation="portrait"><label>Figure 5.</label><caption><p><italic><tp:taxon-name><tp:taxon-name-part taxon-name-part-type="genus" reg="Wisteriopsis">Wisteriopsis</tp:taxon-name-part><tp:taxon-name-part taxon-name-part-type="species" reg="japonica">japonica</tp:taxon-name-part></tp:taxon-name></italic> (Siebold &amp; Zucc.) J.Compton &amp; Schrire. <bold>A</bold> Habit <bold>B</bold> stipels <bold>C</bold> lower surface of leaflet <bold>D</bold> flower bud with bract and bracteoles <bold>E</bold> flower <bold>F1</bold> calyx outer surface <bold>F2</bold> calyx inner surface and detail of hairs <bold>G</bold> standard petal inner surface <bold>H</bold> wing petal <bold>I</bold> keel petal <bold>J</bold> staminal column <bold>K</bold> ovary and style <bold>L</bold> pods <bold>M</bold> pod interior and seed <bold>N</bold> ventral view of seed <bold>O</bold> lateral view of seed <bold>A–C, E–K</bold> from <italic>Maximowicz s.n..</italic> 1863 <bold>D</bold> from <italic>Oldham</italic> 386, <bold>L–O</bold> from <italic>Togasi</italic> MSM1, 1950. Drawn by Margaret Tebbs.</p></caption><graphic xmlns:xlink="http://www.w3.org/1999/xlink" xlink:href="phytokeys-125-001-g008.jpg" position="float" orientation="portrait" xlink:type="simple" id="oo_313261.jpg"/></fig><fig id="F5" position="float" orientation="portrait"><label>Plate 3.</label><caption><p><italic><tp:taxon-name><tp:taxon-name-part taxon-name-part-type="genus" reg="Wisteriopsis">Wisteriopsis</tp:taxon-name-part></tp:taxon-name></italic> and <italic><tp:taxon-name><tp:taxon-name-part taxon-name-part-type="genus" reg="Wisteria">Wisteria</tp:taxon-name-part></tp:taxon-name></italic>. <bold>A</bold><italic><tp:taxon-name><tp:taxon-name-part taxon-name-part-type="genus" reg="Wisteriopsis">Wisteriopsis</tp:taxon-name-part><tp:taxon-name-part taxon-name-part-type="species" reg="japonica">japonica</tp:taxon-name-part></tp:taxon-name></italic>, Cultivated, J.C.Raulston Arboretum, North Carolina 980008-17 <bold>B</bold><italic><tp:taxon-name><tp:taxon-name-part taxon-name-part-type="genus" reg="Wisteriopsis">Wisteriopsis</tp:taxon-name-part><tp:taxon-name-part taxon-name-part-type="species" reg="japonica">japonica</tp:taxon-name-part></tp:taxon-name></italic> Japan, Honshu near Kyoto <italic>G.Lewis</italic>, unvouchered <bold>C, D</bold><italic><tp:taxon-name><tp:taxon-name-part taxon-name-part-type="genus" reg="Wisteriopsis">Wisteriopsis</tp:taxon-name-part><tp:taxon-name-part taxon-name-part-type="species" reg="japonica">japonica</tp:taxon-name-part></tp:taxon-name></italic>, Cultivated, J.C.Raulston Arboretum, North Carolina 980008-17 <bold>E</bold><italic><tp:taxon-name><tp:taxon-name-part taxon-name-part-type="genus" reg="Wisteriopsis">Wisteriopsis</tp:taxon-name-part><tp:taxon-name-part taxon-name-part-type="species" reg="reticulata">reticulata</tp:taxon-name-part></tp:taxon-name></italic> Cultivated, <italic>J.Compton s.n..</italic> unvouchered <bold>F</bold><italic><tp:taxon-name><tp:taxon-name-part taxon-name-part-type="genus" reg="Wisteria">Wisteria</tp:taxon-name-part><tp:taxon-name-part taxon-name-part-type="species" reg="frutescens">frutescens</tp:taxon-name-part></tp:taxon-name></italic> Cultivated, <italic>B.Schrire</italic> unvouchered <bold>G</bold><italic><tp:taxon-name><tp:taxon-name-part taxon-name-part-type="genus" reg="Wisteria">Wisteria</tp:taxon-name-part><tp:taxon-name-part taxon-name-part-type="species" reg="brachybotrys">brachybotrys</tp:taxon-name-part></tp:taxon-name></italic> cultivated, <italic>B.Schrire</italic> unvouchered.</p></caption><graphic xmlns:xlink="http://www.w3.org/1999/xlink" xlink:href="phytokeys-125-001-g006.jpg" position="float" orientation="portrait" xlink:type="simple" id="oo_313259.jpg"/></fig></tp:treatment-sec></tp:taxon-treatment>
