# Supplementary material for: The Callerya Group redefined and Tribe Wisterieae (Fabaceae) emended based on morphology and data from nuclear and chloroplast DNA sequences
Source: PhytoKeys. 2019 Jun 26;125:1–112. doi: 10.3897/phytokeys.125.34877 (PMC6610001; doi:10.3897/phytokeys.125.34877)
Supplement: XML Treatment for Wisteriopsis reticulata var. reticulata [file phytokeys.125.34877-treatment24.xml]

<!DOCTYPE tp:taxon-treatment
  PUBLIC "-//TaxonX//DTD Taxonomic Treatment Publishing DTD v0 20100105//EN" "tax-treatment-NSO.dtd">
<tp:taxon-treatment xmlns:tp="http://www.plazi.org/taxpub"><tp:treatment-meta><kwd-group><label>Taxon classification</label><kwd><named-content xmlns:xlink="http://www.w3.org/1999/xlink" content-type="kingdom">Plantae</named-content></kwd><kwd><named-content xmlns:xlink="http://www.w3.org/1999/xlink" content-type="order">Fabales</named-content></kwd><kwd><named-content xmlns:xlink="http://www.w3.org/1999/xlink" content-type="family">Fabaceae</named-content></kwd></kwd-group><mixed-citation publication-type="journal"><person-group><name><surname>Compton</surname><given-names>James A.</given-names></name><name><surname>Schrire</surname><given-names>Brian D.</given-names></name><name><surname>Könyves3</surname><given-names>Kálmán</given-names></name><name><surname>Forest</surname><given-names>Félix</given-names></name><name><surname>Malakasi</surname><given-names>Panagiota</given-names></name><name><surname>Sawai Mattapha</surname><given-names/></name><name><surname>Sirichamorn</surname><given-names>Yotsawate</given-names></name></person-group><article-title>The <italic><tp:taxon-name><tp:taxon-name-part taxon-name-part-type="genus" reg="Callerya">Callerya</tp:taxon-name-part></tp:taxon-name></italic> Group redefined and Tribe <tp:taxon-name><tp:taxon-name-part taxon-name-part-type="genus" reg="Wisterieae">Wisterieae</tp:taxon-name-part></tp:taxon-name> (<tp:taxon-name><tp:taxon-name-part taxon-name-part-type="genus" reg="Fabaceae">Fabaceae</tp:taxon-name-part></tp:taxon-name>) emended based on morphology and data from nuclear and chloroplast DNA sequences</article-title><source>PhytoKeys</source><day>26</day><month>6</month><year>2019</year><volume>125</volume><fpage>1</fpage><lpage>112</lpage><pub-id pub-id-type="doi">10.3897/phytokeys.125.34877</pub-id></mixed-citation></tp:treatment-meta><tp:nomenclature><tp:taxon-name>
                <tp:taxon-name-part taxon-name-part-type="genus" reg="Wisteriopsis">Wisteriopsis</tp:taxon-name-part>
                <tp:taxon-name-part taxon-name-part-type="species" reg="reticulata">reticulata</tp:taxon-name-part>
                <tp:taxon-name-part taxon-name-part-type="infraspecific-rank">var.</tp:taxon-name-part>
                <tp:taxon-name-part taxon-name-part-type="variety" reg="reticulata">reticulata</tp:taxon-name-part>
              </tp:taxon-name><tp:nomenclature-citation-list><tp:nomenclature-citation><tp:taxon-name>
                    <tp:taxon-name-part taxon-name-part-type="genus" reg="Wisteriopsis"/>
                    <tp:taxon-name-part taxon-name-part-type="species" reg="reticulata"/>
                    <tp:taxon-name-part taxon-name-part-type="variety" reg="reticulata"/>
                  </tp:taxon-name><comment>≡ <tp:taxon-name><tp:taxon-name-part taxon-name-part-type="genus" reg="Millettia">Millettia</tp:taxon-name-part><tp:taxon-name-part taxon-name-part-type="species" reg="reticulata">reticulata</tp:taxon-name-part></tp:taxon-name> Benth. Pl. Jungh. [Miquel] 2: 249 (1852) </comment></tp:nomenclature-citation><tp:nomenclature-citation><tp:taxon-name>
                    <tp:taxon-name-part taxon-name-part-type="genus" reg="Wisteriopsis"/>
                    <tp:taxon-name-part taxon-name-part-type="species" reg="reticulata"/>
                    <tp:taxon-name-part taxon-name-part-type="variety" reg="reticulata"/>
                  </tp:taxon-name><comment>≡ <tp:taxon-name><tp:taxon-name-part taxon-name-part-type="genus" reg="Phaseoloides">Phaseoloides</tp:taxon-name-part></tp:taxon-name> [<tp:taxon-name><tp:taxon-name-part taxon-name-part-type="genus" reg="Phaseolodes">Phaseolodes</tp:taxon-name-part></tp:taxon-name>] <tp:taxon-name><tp:taxon-name-part taxon-name-part-type="genus" reg="Phaseoloides"/><tp:taxon-name-part taxon-name-part-type="species" reg="reticulata">reticulata</tp:taxon-name-part></tp:taxon-name> (Benth.) Kuntze, Revis. Gen. Pl. 1: 201. (1891) </comment></tp:nomenclature-citation><tp:nomenclature-citation><tp:taxon-name>
                    <tp:taxon-name-part taxon-name-part-type="genus" reg="Wisteriopsis"/>
                    <tp:taxon-name-part taxon-name-part-type="species" reg="reticulata"/>
                    <tp:taxon-name-part taxon-name-part-type="variety" reg="reticulata"/>
                  </tp:taxon-name><comment>≡ <tp:taxon-name><tp:taxon-name-part taxon-name-part-type="genus" reg="Callerya">Callerya</tp:taxon-name-part><tp:taxon-name-part taxon-name-part-type="species" reg="reticulata">reticulata</tp:taxon-name-part></tp:taxon-name> (Benth.) Schot, Blumea 39(1–2): 30 (1994). </comment></tp:nomenclature-citation><tp:nomenclature-citation><tp:taxon-name>
                    <tp:taxon-name-part taxon-name-part-type="genus" reg="Wisteriopsis"/>
                    <tp:taxon-name-part taxon-name-part-type="species" reg="reticulata"/>
                    <tp:taxon-name-part taxon-name-part-type="variety" reg="reticulata"/>
                  </tp:taxon-name><comment>= <tp:taxon-name><tp:taxon-name-part taxon-name-part-type="genus" reg="Millettia">Millettia</tp:taxon-name-part><tp:taxon-name-part taxon-name-part-type="species" reg="cognata">cognata</tp:taxon-name-part></tp:taxon-name><tp:taxon-name/> Hance, J. Bot. 18: 260 (1880). Type: China, Hunan “in collibus demissis ad fl. Siang [Xiang] reg. septent. prov. Hunan aest. 1878 Herb. <tp:taxon-name/> Hance 20708”, <italic>T.L.Bullock</italic>s.n.., BM001217087 (BM, holo.!); A00065365 (A, iso.!) </comment></tp:nomenclature-citation><tp:nomenclature-citation><tp:taxon-name>
                    <tp:taxon-name-part taxon-name-part-type="genus" reg="Wisteriopsis"/>
                    <tp:taxon-name-part taxon-name-part-type="species" reg="reticulata"/>
                    <tp:taxon-name-part taxon-name-part-type="variety" reg="reticulata"/>
                  </tp:taxon-name><comment>≡ <tp:taxon-name><tp:taxon-name-part taxon-name-part-type="genus" reg="Phaseoloides">Phaseoloides</tp:taxon-name-part></tp:taxon-name> [<tp:taxon-name><tp:taxon-name-part taxon-name-part-type="genus" reg="Phaseolodes">Phaseolodes</tp:taxon-name-part></tp:taxon-name>] <tp:taxon-name><tp:taxon-name-part taxon-name-part-type="genus" reg="Millettia"/><tp:taxon-name-part taxon-name-part-type="species" reg="cognata">cognata</tp:taxon-name-part></tp:taxon-name> (<tp:taxon-name/> Hance) Kuntze, Revis. Gen. Pl. 1: 201. (1891). </comment></tp:nomenclature-citation><tp:nomenclature-citation><tp:taxon-name>
                    <tp:taxon-name-part taxon-name-part-type="genus" reg="Wisteriopsis"/>
                    <tp:taxon-name-part taxon-name-part-type="species" reg="reticulata"/>
                    <tp:taxon-name-part taxon-name-part-type="variety" reg="reticulata"/>
                  </tp:taxon-name><comment>= <tp:taxon-name><tp:taxon-name-part taxon-name-part-type="genus" reg="Millettia">Millettia</tp:taxon-name-part><tp:taxon-name-part taxon-name-part-type="species" reg="purpurea">purpurea</tp:taxon-name-part></tp:taxon-name> Yatabe, Bot. Mag. (Tokyo) 6: 379 (1892). Type: Japan [Icon] Bot. Mag. (Tokyo) 6: t. 12 (1892), (lecto.!, designated here). </comment></tp:nomenclature-citation></tp:nomenclature-citation-list></tp:nomenclature><tp:treatment-sec sec-type="Illustrations" id="SECID0E1YPM"><title>Illustrations.</title><p>Lôc and Vidal in Fl. Cambodge, Laos &amp; Vietnam 30: 32 (2001); Wei and Pedley Fl. China 10: 183, t. 216 [7–14] (2010). <ext-link xmlns:xlink="http://www.w3.org/1999/xlink" xlink:type="simple" ext-link-type="uri" xlink:href="https://singapore.biodiversity.online">https://singapore.biodiversity.<!--PageBreak -->online</ext-link> (<italic><tp:taxon-name><tp:taxon-name-part taxon-name-part-type="genus" reg="Callerya">Callerya</tp:taxon-name-part><tp:taxon-name-part taxon-name-part-type="species" reg="reticulata">reticulata</tp:taxon-name-part></tp:taxon-name></italic>) <ext-link xmlns:xlink="http://www.w3.org/1999/xlink" xlink:type="simple" ext-link-type="uri" xlink:href="https://www.flickr.com/photos/reulim/34692959202">https://www.flickr.com/photos/reulim/34692959202</ext-link>; <ext-link xmlns:xlink="http://www.w3.org/1999/xlink" xlink:type="simple" ext-link-type="uri" xlink:href="https://florafaunaweb.nparks.gov.sg/special-pages/plant-detail.aspx?id=3329">https://florafaunaweb.nparks.gov.sg/special-pages/plant-detail.aspx?id=3329</ext-link> (Plate <xref ref-type="fig" rid="F5">3E</xref>).</p></tp:treatment-sec><tp:treatment-sec sec-type="distribution" id="SECID0EB1PM"><title>Distribution.</title><p>China (Anhui, Fujian, Guangdong, Guangxi, Guizhou, Hainan, Hubei, Hunan, Jiangsu, Jiangxi, southern Shaanxi, Sichuan, Taiwan, Yunnan and Zhejiang); Vietnam north.</p></tp:treatment-sec><tp:treatment-sec sec-type="habitat" id="SECID0EG1PM"><title>Habitat.</title><p>On open slopes covering wooded thickets from sea level to 1000 m.</p></tp:treatment-sec><tp:treatment-sec><!--Section generated to contain objects referenced in tp:taxon-treatment.--><fig id="F5" position="float" orientation="portrait"><label>Plate 3.</label><caption><p><italic><tp:taxon-name><tp:taxon-name-part taxon-name-part-type="genus" reg="Wisteriopsis">Wisteriopsis</tp:taxon-name-part></tp:taxon-name></italic> and <italic><tp:taxon-name><tp:taxon-name-part taxon-name-part-type="genus" reg="Wisteria">Wisteria</tp:taxon-name-part></tp:taxon-name></italic>. <bold>A</bold><italic><tp:taxon-name><tp:taxon-name-part taxon-name-part-type="genus" reg="Wisteriopsis">Wisteriopsis</tp:taxon-name-part><tp:taxon-name-part taxon-name-part-type="species" reg="japonica">japonica</tp:taxon-name-part></tp:taxon-name></italic>, Cultivated, J.C.Raulston Arboretum, North Carolina 980008-17 <bold>B</bold><italic><tp:taxon-name><tp:taxon-name-part taxon-name-part-type="genus" reg="Wisteriopsis">Wisteriopsis</tp:taxon-name-part><tp:taxon-name-part taxon-name-part-type="species" reg="japonica">japonica</tp:taxon-name-part></tp:taxon-name></italic> Japan, Honshu near Kyoto <italic>G.Lewis</italic>, unvouchered <bold>C, D</bold><italic><tp:taxon-name><tp:taxon-name-part taxon-name-part-type="genus" reg="Wisteriopsis">Wisteriopsis</tp:taxon-name-part><tp:taxon-name-part taxon-name-part-type="species" reg="japonica">japonica</tp:taxon-name-part></tp:taxon-name></italic>, Cultivated, J.C.Raulston Arboretum, North Carolina 980008-17 <bold>E</bold><italic><tp:taxon-name><tp:taxon-name-part taxon-name-part-type="genus" reg="Wisteriopsis">Wisteriopsis</tp:taxon-name-part><tp:taxon-name-part taxon-name-part-type="species" reg="reticulata">reticulata</tp:taxon-name-part></tp:taxon-name></italic> Cultivated, <italic>J.Compton s.n..</italic> unvouchered <bold>F</bold><italic><tp:taxon-name><tp:taxon-name-part taxon-name-part-type="genus" reg="Wisteria">Wisteria</tp:taxon-name-part><tp:taxon-name-part taxon-name-part-type="species" reg="frutescens">frutescens</tp:taxon-name-part></tp:taxon-name></italic> Cultivated, <italic>B.Schrire</italic> unvouchered <bold>G</bold><italic><tp:taxon-name><tp:taxon-name-part taxon-name-part-type="genus" reg="Wisteria">Wisteria</tp:taxon-name-part><tp:taxon-name-part taxon-name-part-type="species" reg="brachybotrys">brachybotrys</tp:taxon-name-part></tp:taxon-name></italic> cultivated, <italic>B.Schrire</italic> unvouchered.</p></caption><graphic xmlns:xlink="http://www.w3.org/1999/xlink" xlink:href="phytokeys-125-001-g006.jpg" position="float" orientation="portrait" xlink:type="simple" id="oo_313259.jpg"/></fig></tp:treatment-sec></tp:taxon-treatment>
