# Supplementary material for: The Callerya Group redefined and Tribe Wisterieae (Fabaceae) emended based on morphology and data from nuclear and chloroplast DNA sequences
Source: PhytoKeys. 2019 Jun 26;125:1–112. doi: 10.3897/phytokeys.125.34877 (PMC6610001; doi:10.3897/phytokeys.125.34877)
Supplement: XML Treatment for Wisteriopsis eurybotrya [file phytokeys.125.34877-treatment27.xml]

<!DOCTYPE tp:taxon-treatment
  PUBLIC "-//TaxonX//DTD Taxonomic Treatment Publishing DTD v0 20100105//EN" "tax-treatment-NSO.dtd">
<tp:taxon-treatment xmlns:tp="http://www.plazi.org/taxpub"><tp:treatment-meta><kwd-group><label>Taxon classification</label><kwd><named-content xmlns:xlink="http://www.w3.org/1999/xlink" content-type="kingdom">Plantae</named-content></kwd><kwd><named-content xmlns:xlink="http://www.w3.org/1999/xlink" content-type="order">Fabales</named-content></kwd><kwd><named-content xmlns:xlink="http://www.w3.org/1999/xlink" content-type="family">Fabaceae</named-content></kwd></kwd-group><mixed-citation publication-type="journal"><person-group><name><surname>Compton</surname><given-names>James A.</given-names></name><name><surname>Schrire</surname><given-names>Brian D.</given-names></name><name><surname>Könyves3</surname><given-names>Kálmán</given-names></name><name><surname>Forest</surname><given-names>Félix</given-names></name><name><surname>Malakasi</surname><given-names>Panagiota</given-names></name><name><surname>Sawai Mattapha</surname><given-names/></name><name><surname>Sirichamorn</surname><given-names>Yotsawate</given-names></name></person-group><article-title>The <italic><tp:taxon-name><tp:taxon-name-part taxon-name-part-type="genus" reg="Callerya">Callerya</tp:taxon-name-part></tp:taxon-name></italic> Group redefined and Tribe <tp:taxon-name><tp:taxon-name-part taxon-name-part-type="genus" reg="Wisterieae">Wisterieae</tp:taxon-name-part></tp:taxon-name> (<tp:taxon-name><tp:taxon-name-part taxon-name-part-type="genus" reg="Fabaceae">Fabaceae</tp:taxon-name-part></tp:taxon-name>) emended based on morphology and data from nuclear and chloroplast DNA sequences</article-title><source>PhytoKeys</source><day>26</day><month>6</month><year>2019</year><volume>125</volume><fpage>1</fpage><lpage>112</lpage><pub-id pub-id-type="doi">10.3897/phytokeys.125.34877</pub-id></mixed-citation></tp:treatment-meta><tp:nomenclature><tp:taxon-name>
                <tp:taxon-name-part taxon-name-part-type="genus" reg="Wisteriopsis">Wisteriopsis</tp:taxon-name-part>
                <tp:taxon-name-part taxon-name-part-type="species" reg="eurybotrya">eurybotrya</tp:taxon-name-part>
                <object-id xmlns:xlink="http://www.w3.org/1999/xlink" content-type="ipni" xlink:type="simple">urn:lsid:ipni.org:names:77198995-1</object-id>
              </tp:taxon-name><tp:taxon-authority>(Drake) J.Compton &amp; Schrire</tp:taxon-authority><tp:taxon-status xmlns:xlink="http://www.w3.org/1999/xlink" xlink:type="simple">comb. nov.</tp:taxon-status><tp:nomenclature-citation-list><tp:nomenclature-citation><tp:taxon-name>
                    <tp:taxon-name-part taxon-name-part-type="genus" reg="Wisteriopsis"/>
                    <tp:taxon-name-part taxon-name-part-type="species" reg="eurybotrya"/>
                  </tp:taxon-name><comment>≡ <tp:taxon-name><tp:taxon-name-part taxon-name-part-type="genus" reg="Millettia">Millettia</tp:taxon-name-part><tp:taxon-name-part taxon-name-part-type="species" reg="eurybotrya">eurybotrya</tp:taxon-name-part></tp:taxon-name> Drake, J. Bot. (Morot) 1891: 187 (1891). Type: Vietnam, “Tonkin, Thu Phap [Van Hoa, Hanoi], liane, corolle rose, 1887”, [Gaspard Joseph Benedict] <italic>Balansa</italic> 2304, P02141769 (P, lecto.!, designated by <xref ref-type="bibr" rid="B91">Schot (1994)</xref>: P02141770 (P, isolecto.!); K000881012 (K, isolecto.!). Paratypes: <italic>B.Balansa</italic> 2303, “Tu-Phap dans les bois, August 1887” P02753447 (P!); <italic>B.Balansa</italic> 2303 P00852397 (P, isopara!); <italic>B.Balansa</italic> 2300, “Tu-Phap dans les bois, September 1887” P02753453 (P!); <italic>B.Balansa</italic> 2300 P027533454 (P!); P02753446; <italic>B.Balansa</italic> 2301, “Tonkin, Tho-bo dans les forets, November 1887” (P!) </comment></tp:nomenclature-citation><tp:nomenclature-citation><tp:taxon-name>
                    <tp:taxon-name-part taxon-name-part-type="genus" reg="Wisteriopsis"/>
                    <tp:taxon-name-part taxon-name-part-type="species" reg="eurybotrya"/>
                  </tp:taxon-name><comment>≡ <tp:taxon-name><tp:taxon-name-part taxon-name-part-type="genus" reg="Callerya">Callerya</tp:taxon-name-part><tp:taxon-name-part taxon-name-part-type="species" reg="eurybotrya">eurybotrya</tp:taxon-name-part></tp:taxon-name> (Drake) Schot, Blumea 39(1–2): 22 (1994) </comment></tp:nomenclature-citation></tp:nomenclature-citation-list></tp:nomenclature><tp:treatment-sec sec-type="Illustrations" id="SECID0EGFAO"><title>Illustrations.</title><p>Lôc and Vidal in Fl. Cambodge, Laos &amp; Vietnam 30: 30, t. 7 (2001); Wei and Pedley Fl. China 10: 182, t. 216 [1–6] (2010). <ext-link xmlns:xlink="http://www.w3.org/1999/xlink" xlink:type="simple" ext-link-type="uri" xlink:href="http://www.plantphoto.cn">http://www.plantphoto.cn</ext-link> (as <italic><tp:taxon-name><tp:taxon-name-part taxon-name-part-type="genus" reg="Callerya">Callerya</tp:taxon-name-part><tp:taxon-name-part taxon-name-part-type="species" reg="eurybotrya">eurybotrya</tp:taxon-name-part></tp:taxon-name></italic>).</p></tp:treatment-sec><tp:treatment-sec sec-type="distribution" id="SECID0E3FAO"><title>Distribution.</title><p>China (Guangdong, Guizhou); Thailand; Vietnam.</p></tp:treatment-sec><tp:treatment-sec sec-type="habitat" id="SECID0EBGAO"><title>Habitat.</title><p>In thickets, river margins and on the edge of evergreen forests from sea level to 400 m.</p></tp:treatment-sec><ref-list><ref id="B91"><mixed-citation xmlns:xlink="http://www.w3.org/1999/xlink" xlink:type="simple"><person-group><name name-style="western"><surname>Schot</surname><given-names>AM</given-names></name></person-group> (<year>1994</year>) <article-title>A Revision of <italic><tp:taxon-name><tp:taxon-name-part taxon-name-part-type="genus">Callerya</tp:taxon-name-part></tp:taxon-name></italic> Endl. (including <italic><tp:taxon-name><tp:taxon-name-part taxon-name-part-type="genus">Padbruggea</tp:taxon-name-part></tp:taxon-name></italic> and <italic><tp:taxon-name><tp:taxon-name-part taxon-name-part-type="genus">Whitfordiodendron</tp:taxon-name-part></tp:taxon-name></italic>) (<tp:taxon-name><tp:taxon-name-part taxon-name-part-type="family">Papilionaceae</tp:taxon-name-part></tp:taxon-name>: <tp:taxon-name><tp:taxon-name-part taxon-name-part-type="tribe">Millettieae</tp:taxon-name-part></tp:taxon-name>).</article-title><source>Blumea</source><volume>39</volume>: <fpage>1</fpage>–<lpage>40</lpage>.</mixed-citation></ref></ref-list></tp:taxon-treatment>
