# Supplementary material for: The Callerya Group redefined and Tribe Wisterieae (Fabaceae) emended based on morphology and data from nuclear and chloroplast DNA sequences
Source: PhytoKeys. 2019 Jun 26;125:1–112. doi: 10.3897/phytokeys.125.34877 (PMC6610001; doi:10.3897/phytokeys.125.34877)
Supplement: XML Treatment for Callerya [file phytokeys.125.34877-treatment28.xml]

<!DOCTYPE tp:taxon-treatment
  PUBLIC "-//TaxonX//DTD Taxonomic Treatment Publishing DTD v0 20100105//EN" "tax-treatment-NSO.dtd">
<tp:taxon-treatment xmlns:tp="http://www.plazi.org/taxpub"><tp:treatment-meta><kwd-group><label>Taxon classification</label><kwd><named-content xmlns:xlink="http://www.w3.org/1999/xlink" content-type="kingdom">Plantae</named-content></kwd><kwd><named-content xmlns:xlink="http://www.w3.org/1999/xlink" content-type="order">Fabales</named-content></kwd><kwd><named-content xmlns:xlink="http://www.w3.org/1999/xlink" content-type="family">Fabaceae</named-content></kwd></kwd-group><mixed-citation publication-type="journal"><person-group><name><surname>Compton</surname><given-names>James A.</given-names></name><name><surname>Schrire</surname><given-names>Brian D.</given-names></name><name><surname>Könyves3</surname><given-names>Kálmán</given-names></name><name><surname>Forest</surname><given-names>Félix</given-names></name><name><surname>Malakasi</surname><given-names>Panagiota</given-names></name><name><surname>Sawai Mattapha</surname><given-names/></name><name><surname>Sirichamorn</surname><given-names>Yotsawate</given-names></name></person-group><article-title>The <italic><tp:taxon-name><tp:taxon-name-part taxon-name-part-type="genus" reg="Callerya">Callerya</tp:taxon-name-part></tp:taxon-name></italic> Group redefined and Tribe <tp:taxon-name><tp:taxon-name-part taxon-name-part-type="genus" reg="Wisterieae">Wisterieae</tp:taxon-name-part></tp:taxon-name> (<tp:taxon-name><tp:taxon-name-part taxon-name-part-type="genus" reg="Fabaceae">Fabaceae</tp:taxon-name-part></tp:taxon-name>) emended based on morphology and data from nuclear and chloroplast DNA sequences</article-title><source>PhytoKeys</source><day>26</day><month>6</month><year>2019</year><volume>125</volume><fpage>1</fpage><lpage>112</lpage><pub-id pub-id-type="doi">10.3897/phytokeys.125.34877</pub-id></mixed-citation></tp:treatment-meta><tp:nomenclature><label>7.</label><tp:taxon-name>
              <tp:taxon-name-part taxon-name-part-type="genus" reg="Callerya">Callerya</tp:taxon-name-part>
            </tp:taxon-name><tp:taxon-authority>Endl., Gen. Pl. Suppl. 3: 104 (1843), emend nov. J.Compton and Schrire</tp:taxon-authority><tp:nomenclature-citation-list><tp:nomenclature-citation><tp:taxon-name>
                  <tp:taxon-name-part taxon-name-part-type="genus" reg="Callerya"/>
                </tp:taxon-name><comment>≡ <tp:taxon-name><tp:taxon-name-part taxon-name-part-type="genus" reg="Millettia">Millettia</tp:taxon-name-part><tp:taxon-name-part taxon-name-part-type="infraspecific-rank">Sect.</tp:taxon-name-part><tp:taxon-name-part taxon-name-part-type="section" reg="Curvistylae">Curvistylae</tp:taxon-name-part></tp:taxon-name> Z.Wei, Acta Phytotax. Sin. 23(4): 284 (1985) </comment></tp:nomenclature-citation><tp:nomenclature-citation><tp:taxon-name>
                  <tp:taxon-name-part taxon-name-part-type="genus" reg="Callerya"/>
                </tp:taxon-name><comment>= <tp:taxon-name><tp:taxon-name-part taxon-name-part-type="genus" reg="Millettia">Millettia</tp:taxon-name-part><tp:taxon-name-part taxon-name-part-type="infraspecific-rank">Ser.</tp:taxon-name-part><tp:taxon-name-part taxon-name-part-type="series" reg="Dielsianae">Dielsianae</tp:taxon-name-part></tp:taxon-name> Z.Wei, Acta Phytotax. Sin. 23(4): 284 (1985) Type species: <tp:taxon-name><tp:taxon-name-part taxon-name-part-type="genus" reg="Millettia">Millettia</tp:taxon-name-part><tp:taxon-name-part taxon-name-part-type="species" reg="dielsiana">dielsiana</tp:taxon-name-part></tp:taxon-name> Harms ex Diels, Bot. Jahrb. Syst. 29(3–4): 412 (1900). </comment></tp:nomenclature-citation><tp:nomenclature-citation><tp:taxon-name>
                  <tp:taxon-name-part taxon-name-part-type="genus" reg="Callerya"/>
                </tp:taxon-name><comment>= <tp:taxon-name><tp:taxon-name-part taxon-name-part-type="genus" reg="Millettia">Millettia</tp:taxon-name-part><tp:taxon-name-part taxon-name-part-type="infraspecific-rank">Ser.</tp:taxon-name-part><tp:taxon-name-part taxon-name-part-type="series" reg="Oospermae">Oospermae</tp:taxon-name-part></tp:taxon-name> Z.Wei, Acta Phytotax. Sin. 23(4): 284 (1985) Type species: <tp:taxon-name><tp:taxon-name-part taxon-name-part-type="genus" reg="Millettia">Millettia</tp:taxon-name-part><tp:taxon-name-part taxon-name-part-type="species" reg="oosperma">oosperma</tp:taxon-name-part></tp:taxon-name> Dunn, J. Linn. Soc. Bot. 41: 157 (1912a). </comment></tp:nomenclature-citation></tp:nomenclature-citation-list></tp:nomenclature><tp:treatment-sec sec-type="diagnosis" id="SECID0EVKAO"><title>Diagnosis.</title><p><italic><tp:taxon-name><tp:taxon-name-part taxon-name-part-type="genus" reg="Callerya">Callerya</tp:taxon-name-part></tp:taxon-name></italic><italic>s.str.</italic> is here recognised as comprising <italic><tp:taxon-name><tp:taxon-name-part taxon-name-part-type="genus" reg="Callerya">C.</tp:taxon-name-part><tp:taxon-name-part taxon-name-part-type="species" reg="nitida">nitida</tp:taxon-name-part></tp:taxon-name></italic>, <italic><tp:taxon-name><tp:taxon-name-part taxon-name-part-type="genus" reg="Callerya">C.</tp:taxon-name-part><tp:taxon-name-part taxon-name-part-type="species" reg="bonatiana">bonatiana</tp:taxon-name-part></tp:taxon-name></italic>, <italic><tp:taxon-name><tp:taxon-name-part taxon-name-part-type="genus" reg="Callerya">C.</tp:taxon-name-part><tp:taxon-name-part taxon-name-part-type="species" reg="cochinchinensis">cochinchinensis</tp:taxon-name-part></tp:taxon-name></italic>, <italic><tp:taxon-name><tp:taxon-name-part taxon-name-part-type="genus" reg="Callerya">C.</tp:taxon-name-part><tp:taxon-name-part taxon-name-part-type="species" reg="cinerea">cinerea</tp:taxon-name-part></tp:taxon-name></italic> and <italic><tp:taxon-name><tp:taxon-name-part taxon-name-part-type="genus" reg="Callerya">C.</tp:taxon-name-part><tp:taxon-name-part taxon-name-part-type="species" reg="dielsiana">dielsiana</tp:taxon-name-part></tp:taxon-name></italic>. The Flora of China account (<xref ref-type="bibr" rid="B112">Wei and Pedley 2010</xref>), included a further eight species: <italic><tp:taxon-name><tp:taxon-name-part taxon-name-part-type="genus" reg="Callerya">C.</tp:taxon-name-part><tp:taxon-name-part taxon-name-part-type="species" reg="tsui">tsui</tp:taxon-name-part></tp:taxon-name></italic>, <italic><tp:taxon-name><tp:taxon-name-part taxon-name-part-type="genus" reg="Callerya">C.</tp:taxon-name-part><tp:taxon-name-part taxon-name-part-type="species" reg="dorwardii">dorwardii</tp:taxon-name-part></tp:taxon-name></italic>, <italic><tp:taxon-name><tp:taxon-name-part taxon-name-part-type="genus" reg="Callerya">C.</tp:taxon-name-part><tp:taxon-name-part taxon-name-part-type="species" reg="sphaerosperma">sphaerosperma</tp:taxon-name-part></tp:taxon-name></italic>, <italic><tp:taxon-name><tp:taxon-name-part taxon-name-part-type="genus" reg="Callerya">C.</tp:taxon-name-part><tp:taxon-name-part taxon-name-part-type="species" reg="congestiflora">congestiflora</tp:taxon-name-part></tp:taxon-name></italic>, <italic><tp:taxon-name><tp:taxon-name-part taxon-name-part-type="genus" reg="Callerya">C.</tp:taxon-name-part><tp:taxon-name-part taxon-name-part-type="species" reg="longipedunculata">longipedunculata</tp:taxon-name-part></tp:taxon-name></italic>, <italic><tp:taxon-name><tp:taxon-name-part taxon-name-part-type="genus" reg="Callerya">C.</tp:taxon-name-part><tp:taxon-name-part taxon-name-part-type="species" reg="gentiliana">gentiliana</tp:taxon-name-part></tp:taxon-name></italic>, <italic><tp:taxon-name><tp:taxon-name-part taxon-name-part-type="genus" reg="Callerya">C.</tp:taxon-name-part><tp:taxon-name-part taxon-name-part-type="species" reg="oosperma">oosperma</tp:taxon-name-part></tp:taxon-name></italic> and <italic><tp:taxon-name><tp:taxon-name-part taxon-name-part-type="genus" reg="Callerya">C.</tp:taxon-name-part><tp:taxon-name-part taxon-name-part-type="species" reg="sericosema">sericosema</tp:taxon-name-part></tp:taxon-name></italic> which we have not been able to ascertain the status of due to a paucity of study material. Their descriptions in <xref ref-type="bibr" rid="B112">Wei and Pedley (2010)</xref>, however, indicate that they should be placed in <italic><tp:taxon-name><tp:taxon-name-part taxon-name-part-type="genus" reg="Callerya">Callerya</tp:taxon-name-part></tp:taxon-name></italic><italic>s.str.</italic> The flowers in <italic><tp:taxon-name><tp:taxon-name-part taxon-name-part-type="genus" reg="Callerya">Callerya</tp:taxon-name-part></tp:taxon-name></italic><italic>s.str.</italic> have wing petals shorter than the keel petals (vs. equal or longer in <italic><tp:taxon-name><tp:taxon-name-part taxon-name-part-type="genus" reg="Kanburia">Kanburia</tp:taxon-name-part></tp:taxon-name></italic> and <italic><tp:taxon-name><tp:taxon-name-part taxon-name-part-type="genus" reg="Whitfordiodendron">Whitfordiodendron</tp:taxon-name-part></tp:taxon-name></italic>). The standard is also proportionately larger than in <italic><tp:taxon-name><tp:taxon-name-part taxon-name-part-type="genus" reg="Kanburia">Kanburia</tp:taxon-name-part></tp:taxon-name></italic> and <italic><tp:taxon-name><tp:taxon-name-part taxon-name-part-type="genus" reg="Whitfordiodendron">Whitfordiodendron</tp:taxon-name-part></tp:taxon-name></italic>. The keel is glabrous in <italic><tp:taxon-name><tp:taxon-name-part taxon-name-part-type="genus" reg="Callerya">Callerya</tp:taxon-name-part></tp:taxon-name></italic><italic>s.str.</italic> (vs. sericeous in <italic><tp:taxon-name><tp:taxon-name-part taxon-name-part-type="genus" reg="Whitfordiodendron">Whitfordiodendron</tp:taxon-name-part></tp:taxon-name></italic>).</p><!--PageBreak --></tp:treatment-sec><tp:treatment-sec sec-type="type species" id="SECID0E1RAO"><title>Type species.</title><p><italic><tp:taxon-name><tp:taxon-name-part taxon-name-part-type="genus" reg="Callerya">Callerya</tp:taxon-name-part><tp:taxon-name-part taxon-name-part-type="species" reg="nitida">nitida</tp:taxon-name-part></tp:taxon-name></italic> (Benth.) R.Geesink ≡ <italic><tp:taxon-name><tp:taxon-name-part taxon-name-part-type="genus" reg="Millettia">Millettia</tp:taxon-name-part><tp:taxon-name-part taxon-name-part-type="species" reg="nitida">nitida</tp:taxon-name-part></tp:taxon-name></italic> Benth.</p></tp:treatment-sec><tp:treatment-sec sec-type="description" id="SECID0EWSAO"><title>Genus description.</title><p>Short scandent vines scrambling over rocks or shrubs to 0.5–1 m tall, or tall scrambling climbers to 20 m tall. <italic>Stems</italic> grey, yellowish or brown, terete, pubescent or glabrescent. <italic>Leaves</italic> with 3–13 leaflets, evergreen, glabrous or strigose, (villose in <italic><tp:taxon-name><tp:taxon-name-part taxon-name-part-type="genus" reg="Callerya">C.</tp:taxon-name-part><tp:taxon-name-part taxon-name-part-type="species" reg="bonatiana">bonatiana</tp:taxon-name-part></tp:taxon-name></italic>) imparipinnate, rachis 3–16 (– 40) cm long. <italic>Stipules</italic> 1–4 mm long, deltoid, caducous (persistent on <italic><tp:taxon-name><tp:taxon-name-part taxon-name-part-type="genus" reg="Callerya">C.</tp:taxon-name-part><tp:taxon-name-part taxon-name-part-type="species" reg="nitida">nitida</tp:taxon-name-part></tp:taxon-name></italic>). <italic>Stipels</italic> 2–7 mm long, linear, persistent (absent in <italic><tp:taxon-name><tp:taxon-name-part taxon-name-part-type="genus" reg="Callerya">C.</tp:taxon-name-part><tp:taxon-name-part taxon-name-part-type="species" reg="bonatiana">bonatiana</tp:taxon-name-part></tp:taxon-name></italic>). <italic>Leaflets</italic> 3–15 (– 22) x 2–6 (– 10) cm, terminal leaflet distinctly larger than laterals, basal pair usually smallest; lateral leaflets, ovate or obovate or lanceolate, ovate-elliptic or narrowly elliptic, glabrous or pubescent (densely villose below in <italic><tp:taxon-name><tp:taxon-name-part taxon-name-part-type="genus" reg="Callerya">C.</tp:taxon-name-part><tp:taxon-name-part taxon-name-part-type="species" reg="bonatiana">bonatiana</tp:taxon-name-part></tp:taxon-name></italic>), apex obtuse or acute or acuminate, margins entire, base rounded, cuneate or subcordate. <italic>Inflorescence</italic> a terminal panicle 6–20 (– 40) cm long, (racemes axillary 8–12 cm long in a leafy panicle in <italic><tp:taxon-name><tp:taxon-name-part taxon-name-part-type="genus" reg="Callerya">C.</tp:taxon-name-part><tp:taxon-name-part taxon-name-part-type="species" reg="bonatiana">bonatiana</tp:taxon-name-part></tp:taxon-name></italic>), peduncle yellow or brown puberulous or tomentose. <italic>Flowers</italic> 11–25 mm long, emerging from March – November. <italic>Floral bracts</italic> 1–6 mm long, narrowly ovate, deltoid or linear, caducous. <italic>Bracteoles</italic> at top of pedicel 1–6 mm long, (reflexed in <italic><tp:taxon-name><tp:taxon-name-part taxon-name-part-type="genus" reg="Callerya">C.</tp:taxon-name-part><tp:taxon-name-part taxon-name-part-type="species" reg="nitida">nitida</tp:taxon-name-part></tp:taxon-name></italic>) narrowly ovate, deltoid or linear, caducous or persistent. <italic>Pedicels</italic> 2–10 mm long, tomentose or puberulent. <italic>Calyx</italic> 3–12 × 4–10 mm broadly campanulate, oblique, sparsely pubescent or densely sericeous externally, five lobed, teeth unequal 1–6 mm long, obtuse, subtruncate or acute. <italic>Standard</italic> 12–25 × 8–17 mm, elliptic or ovate, white, pink, lilac, red, mauve, violet, green or purple, nectar guide yellow or green, back of standard densely white, yellow or brown sericeous, apex acute, retuse or obtuse (nectar guide fringed with hairs on inner face on <italic><tp:taxon-name><tp:taxon-name-part taxon-name-part-type="genus" reg="Callerya">C.</tp:taxon-name-part><tp:taxon-name-part taxon-name-part-type="species" reg="bonatiana">bonatiana</tp:taxon-name-part></tp:taxon-name></italic>), callosities of ridge or boss type. <italic>Wing petals</italic> 5–15 × 2–5 mm, glabrous, shorter than the keel, each narrowly obovate, straight at apex; free from the keel, apex obtuse, basal claws 2–5 mm long. <italic>Keel petals</italic> 8–16 × 3–6 mm, glabrous, united into a falcate, navicular cup, apex obtuse. <italic>Stamens</italic> diadelphous, nine fused together, the vexillary one free, all curved upwards at apex. <italic>Ovary</italic> densely sericeous, tomentose or velutinous, style 6–9 mm long, ciliate at base (<italic><tp:taxon-name><tp:taxon-name-part taxon-name-part-type="genus" reg="Callerya">C.</tp:taxon-name-part><tp:taxon-name-part taxon-name-part-type="species" reg="cochinchinensis">cochinchinensis</tp:taxon-name-part></tp:taxon-name></italic>) or glabrous, curved upwards at apex, <italic>stigma</italic> punctate. <italic>Pods</italic> 4–15 × 1.5–4 cm, flat or inflated, linear, linear-oblong, rhomboid-oblong rarely globose, straight or torulose, dehiscent, surface grey, brown or yellow tomentose, subseptate. <italic>Seeds</italic> (1 –) 2–5, ovoid, orbicular, oblately-spheroid or ellipsoid, 8–30 × 6–35 × 2–20 mm, hilum central, elliptic or oval 2–5 × 0.5–1 mm.</p></tp:treatment-sec><tp:treatment-sec sec-type="distribution" id="SECID0EJXAO"><title>Distribution.</title><p>Bangladesh; Bhutan; China (Anhui, Fujian, Guandong, Guangxi, Guizhou, Hainan, Hubei, Hunan, Jiangxi, Sichuan, Shaanxi, Yunnan, Zhejiang); India; Laos; Myanmar; Nepal; Thailand; Vietnam.</p></tp:treatment-sec><tp:treatment-sec sec-type="etymology" id="SECID0EOXAO"><title>Etymology.</title><p>The genus <italic><tp:taxon-name><tp:taxon-name-part taxon-name-part-type="genus" reg="Callerya">Callerya</tp:taxon-name-part></tp:taxon-name></italic> is named after Joseph Gaetan Pierre-Maxime-Marie Callery (1810–1862) scholar, missionary and sinologist.</p></tp:treatment-sec><ref-list><ref id="B112"><mixed-citation xmlns:xlink="http://www.w3.org/1999/xlink" xlink:type="simple"><person-group><name name-style="western"><surname>Wei</surname><given-names>Z</given-names></name><name name-style="western"><surname>Pedley</surname><given-names>L</given-names></name></person-group> (<year>2010</year>) <italic><tp:taxon-name><tp:taxon-name-part taxon-name-part-type="genus">Callerya</tp:taxon-name-part></tp:taxon-name></italic>. In: Wu Z-Y, Raven PH, Hong DY (Eds) Flora of China 10. Science Press, Beijing; Missouri Botanical Garden Press, St Louis, 181–187.</mixed-citation></ref></ref-list></tp:taxon-treatment>
