# Supplementary material for: The Callerya Group redefined and Tribe Wisterieae (Fabaceae) emended based on morphology and data from nuclear and chloroplast DNA sequences
Source: PhytoKeys. 2019 Jun 26;125:1–112. doi: 10.3897/phytokeys.125.34877 (PMC6610001; doi:10.3897/phytokeys.125.34877)
Supplement: XML Treatment for Callerya nitida var. hirsutissima [file phytokeys.125.34877-treatment32.xml]

<!DOCTYPE tp:taxon-treatment
  PUBLIC "-//TaxonX//DTD Taxonomic Treatment Publishing DTD v0 20100105//EN" "tax-treatment-NSO.dtd">
<tp:taxon-treatment xmlns:tp="http://www.plazi.org/taxpub"><tp:treatment-meta><kwd-group><label>Taxon classification</label><kwd><named-content xmlns:xlink="http://www.w3.org/1999/xlink" content-type="kingdom">Plantae</named-content></kwd><kwd><named-content xmlns:xlink="http://www.w3.org/1999/xlink" content-type="order">Fabales</named-content></kwd><kwd><named-content xmlns:xlink="http://www.w3.org/1999/xlink" content-type="family">Fabaceae</named-content></kwd></kwd-group><mixed-citation publication-type="journal"><person-group><name><surname>Compton</surname><given-names>James A.</given-names></name><name><surname>Schrire</surname><given-names>Brian D.</given-names></name><name><surname>Könyves3</surname><given-names>Kálmán</given-names></name><name><surname>Forest</surname><given-names>Félix</given-names></name><name><surname>Malakasi</surname><given-names>Panagiota</given-names></name><name><surname>Sawai Mattapha</surname><given-names/></name><name><surname>Sirichamorn</surname><given-names>Yotsawate</given-names></name></person-group><article-title>The <italic><tp:taxon-name><tp:taxon-name-part taxon-name-part-type="genus" reg="Callerya">Callerya</tp:taxon-name-part></tp:taxon-name></italic> Group redefined and Tribe <tp:taxon-name><tp:taxon-name-part taxon-name-part-type="genus" reg="Wisterieae">Wisterieae</tp:taxon-name-part></tp:taxon-name> (<tp:taxon-name><tp:taxon-name-part taxon-name-part-type="genus" reg="Fabaceae">Fabaceae</tp:taxon-name-part></tp:taxon-name>) emended based on morphology and data from nuclear and chloroplast DNA sequences</article-title><source>PhytoKeys</source><day>26</day><month>6</month><year>2019</year><volume>125</volume><fpage>1</fpage><lpage>112</lpage><pub-id pub-id-type="doi">10.3897/phytokeys.125.34877</pub-id></mixed-citation></tp:treatment-meta><tp:nomenclature><tp:taxon-name>
                <tp:taxon-name-part taxon-name-part-type="genus" reg="Callerya">Callerya</tp:taxon-name-part>
                <tp:taxon-name-part taxon-name-part-type="species" reg="nitida">nitida</tp:taxon-name-part>
                <tp:taxon-name-part taxon-name-part-type="infraspecific-rank">var.</tp:taxon-name-part>
                <tp:taxon-name-part taxon-name-part-type="variety" reg="hirsutissima">hirsutissima</tp:taxon-name-part>
              </tp:taxon-name><tp:taxon-authority>(Z.Wei) X.Y.Zhu, Legumes China 454 (2007)</tp:taxon-authority><tp:nomenclature-citation-list><tp:nomenclature-citation><tp:taxon-name>
                    <tp:taxon-name-part taxon-name-part-type="genus" reg="Callerya"/>
                    <tp:taxon-name-part taxon-name-part-type="species" reg="nitida"/>
                    <tp:taxon-name-part taxon-name-part-type="variety" reg="hirsutissima"/>
                  </tp:taxon-name><comment>≡ <tp:taxon-name><tp:taxon-name-part taxon-name-part-type="genus" reg="Millettia">Millettia</tp:taxon-name-part><tp:taxon-name-part taxon-name-part-type="species" reg="nitida">nitida</tp:taxon-name-part><tp:taxon-name-part taxon-name-part-type="infraspecific-rank">var.</tp:taxon-name-part><tp:taxon-name-part taxon-name-part-type="variety" reg="hirsutissima">hirsutissima</tp:taxon-name-part></tp:taxon-name> Z.Wei, Acta Phytotax. Sin. 23: 288 (1985). Type: China, Hunan, Zixing, <italic>B.H.</italic> [Pao Han] <italic>Liang</italic> 85983 (IBSC, holo.) </comment></tp:nomenclature-citation></tp:nomenclature-citation-list></tp:nomenclature><tp:treatment-sec sec-type="Illustration" id="SECID0EHNBO"><title>Illustration.</title><p>Wei and Pedley Fl. China 10: 182, t. 221 [10] (2010).</p></tp:treatment-sec><tp:treatment-sec sec-type="distribution" id="SECID0EMNBO"><title>Distribution.</title><p>China (Fujian, Guangdong, Guangxi, Guizhou, Hunan, Jiangxi, Sichuan, Yunnan, Zhejiang).</p></tp:treatment-sec><tp:treatment-sec sec-type="habitat" id="SECID0ERNBO"><title>Habitat.</title><p>in thickets and along forest margins 800 to 1500 m.</p></tp:treatment-sec></tp:taxon-treatment>
