# Supplementary material for: The Callerya Group redefined and Tribe Wisterieae (Fabaceae) emended based on morphology and data from nuclear and chloroplast DNA sequences
Source: PhytoKeys. 2019 Jun 26;125:1–112. doi: 10.3897/phytokeys.125.34877 (PMC6610001; doi:10.3897/phytokeys.125.34877)
Supplement: XML Treatment for Callerya bonatiana [file phytokeys.125.34877-treatment34.xml]

<!DOCTYPE tp:taxon-treatment
  PUBLIC "-//TaxonX//DTD Taxonomic Treatment Publishing DTD v0 20100105//EN" "tax-treatment-NSO.dtd">
<tp:taxon-treatment xmlns:tp="http://www.plazi.org/taxpub"><tp:treatment-meta><kwd-group><label>Taxon classification</label><kwd><named-content xmlns:xlink="http://www.w3.org/1999/xlink" content-type="kingdom">Plantae</named-content></kwd><kwd><named-content xmlns:xlink="http://www.w3.org/1999/xlink" content-type="order">Fabales</named-content></kwd><kwd><named-content xmlns:xlink="http://www.w3.org/1999/xlink" content-type="family">Fabaceae</named-content></kwd></kwd-group><mixed-citation publication-type="journal"><person-group><name><surname>Compton</surname><given-names>James A.</given-names></name><name><surname>Schrire</surname><given-names>Brian D.</given-names></name><name><surname>Könyves3</surname><given-names>Kálmán</given-names></name><name><surname>Forest</surname><given-names>Félix</given-names></name><name><surname>Malakasi</surname><given-names>Panagiota</given-names></name><name><surname>Sawai Mattapha</surname><given-names/></name><name><surname>Sirichamorn</surname><given-names>Yotsawate</given-names></name></person-group><article-title>The <italic><tp:taxon-name><tp:taxon-name-part taxon-name-part-type="genus" reg="Callerya">Callerya</tp:taxon-name-part></tp:taxon-name></italic> Group redefined and Tribe <tp:taxon-name><tp:taxon-name-part taxon-name-part-type="genus" reg="Wisterieae">Wisterieae</tp:taxon-name-part></tp:taxon-name> (<tp:taxon-name><tp:taxon-name-part taxon-name-part-type="genus" reg="Fabaceae">Fabaceae</tp:taxon-name-part></tp:taxon-name>) emended based on morphology and data from nuclear and chloroplast DNA sequences</article-title><source>PhytoKeys</source><day>26</day><month>6</month><year>2019</year><volume>125</volume><fpage>1</fpage><lpage>112</lpage><pub-id pub-id-type="doi">10.3897/phytokeys.125.34877</pub-id></mixed-citation></tp:treatment-meta><tp:nomenclature><tp:taxon-name>
                <tp:taxon-name-part taxon-name-part-type="genus" reg="Callerya">Callerya</tp:taxon-name-part>
                <tp:taxon-name-part taxon-name-part-type="species" reg="bonatiana">bonatiana</tp:taxon-name-part>
              </tp:taxon-name><tp:taxon-authority>(Pamp.) P.K.Lôc, Bot. Zhurn. (Moscow &amp; Leningrad) 81(10): 99 (1996)</tp:taxon-authority><tp:nomenclature-citation-list><tp:nomenclature-citation><tp:taxon-name>
                    <tp:taxon-name-part taxon-name-part-type="genus" reg="Callerya"/>
                    <tp:taxon-name-part taxon-name-part-type="species" reg="bonatiana"/>
                  </tp:taxon-name><comment>≡ <tp:taxon-name><tp:taxon-name-part taxon-name-part-type="genus" reg="Millettia">Millettia</tp:taxon-name-part><tp:taxon-name-part taxon-name-part-type="species" reg="bonatiana">bonatiana</tp:taxon-name-part></tp:taxon-name> Pamp., Nuovo Giorn. Bot. Ital. 17: 24 (1910). Type: China, Yunnan “pagoda de Ke-long, 23 Mai 1904, plante grimpante” [François] <italic>Ducloux</italic> 380, FI-1018361 (FI, lecto.! designated here); FI-1018360 (FI, isolecto.!); Paratypes: China, Yunnan, “Juin 1904, fleurs vertes, grimpes au sommet des arbres”, [Edouard-Ernest] <italic>Maire</italic> 156, FI-1018363 (FI!); P03583784 (P, isopara.!); China, <!--PageBreak -->Yunnan, [E.E] <italic>Maire</italic> 196, “Octobre 1904, fruits de la grande legumineuse a fleurs vertes” FI-1018362 (FI!); P02141757 (P, isopara.!); P03583784 (P, isopara.!) </comment></tp:nomenclature-citation></tp:nomenclature-citation-list></tp:nomenclature><tp:treatment-sec sec-type="Illustrations" id="SECID0EYRBO"><title>Illustrations.</title><p>Wei and Pedley Fl. China 10: 183, t. 210 [6–13] (2010) <ext-link xmlns:xlink="http://www.w3.org/1999/xlink" xlink:type="simple" ext-link-type="uri" xlink:href="http://www.plantphoto.cn">http://www.plantphoto.cn</ext-link> (in Home Page enter <italic><tp:taxon-name><tp:taxon-name-part taxon-name-part-type="genus" reg="Callerya">Callerya</tp:taxon-name-part><tp:taxon-name-part taxon-name-part-type="species" reg="bonatiana">bonatiana</tp:taxon-name-part></tp:taxon-name></italic>).</p></tp:treatment-sec><tp:treatment-sec sec-type="distribution" id="SECID0EOSBO"><title>Distribution.</title><p>China (Guangxi, Yunnan); Vietnam.</p></tp:treatment-sec><tp:treatment-sec sec-type="habitat" id="SECID0ETSBO"><title>Habitat.</title><p>tall climber among trees and over shrubs from 200–1000 m.</p></tp:treatment-sec></tp:taxon-treatment>
