# Supplementary material for: The Callerya Group redefined and Tribe Wisterieae (Fabaceae) emended based on morphology and data from nuclear and chloroplast DNA sequences
Source: PhytoKeys. 2019 Jun 26;125:1–112. doi: 10.3897/phytokeys.125.34877 (PMC6610001; doi:10.3897/phytokeys.125.34877)
Supplement: XML Treatment for Serawaia [file phytokeys.125.34877-treatment37.xml]

<!DOCTYPE tp:taxon-treatment
  PUBLIC "-//TaxonX//DTD Taxonomic Treatment Publishing DTD v0 20100105//EN" "tax-treatment-NSO.dtd">
<tp:taxon-treatment xmlns:tp="http://www.plazi.org/taxpub"><tp:treatment-meta><kwd-group><label>Taxon classification</label><kwd><named-content xmlns:xlink="http://www.w3.org/1999/xlink" content-type="kingdom">Plantae</named-content></kwd><kwd><named-content xmlns:xlink="http://www.w3.org/1999/xlink" content-type="order">Fabales</named-content></kwd><kwd><named-content xmlns:xlink="http://www.w3.org/1999/xlink" content-type="family">Fabaceae</named-content></kwd></kwd-group><mixed-citation publication-type="journal"><person-group><name><surname>Compton</surname><given-names>James A.</given-names></name><name><surname>Schrire</surname><given-names>Brian D.</given-names></name><name><surname>Könyves3</surname><given-names>Kálmán</given-names></name><name><surname>Forest</surname><given-names>Félix</given-names></name><name><surname>Malakasi</surname><given-names>Panagiota</given-names></name><name><surname>Sawai Mattapha</surname><given-names/></name><name><surname>Sirichamorn</surname><given-names>Yotsawate</given-names></name></person-group><article-title>The <italic><tp:taxon-name><tp:taxon-name-part taxon-name-part-type="genus" reg="Callerya">Callerya</tp:taxon-name-part></tp:taxon-name></italic> Group redefined and Tribe <tp:taxon-name><tp:taxon-name-part taxon-name-part-type="genus" reg="Wisterieae">Wisterieae</tp:taxon-name-part></tp:taxon-name> (<tp:taxon-name><tp:taxon-name-part taxon-name-part-type="genus" reg="Fabaceae">Fabaceae</tp:taxon-name-part></tp:taxon-name>) emended based on morphology and data from nuclear and chloroplast DNA sequences</article-title><source>PhytoKeys</source><day>26</day><month>6</month><year>2019</year><volume>125</volume><fpage>1</fpage><lpage>112</lpage><pub-id pub-id-type="doi">10.3897/phytokeys.125.34877</pub-id></mixed-citation></tp:treatment-meta><tp:nomenclature><label>8.</label><tp:taxon-name>
                <tp:taxon-name-part taxon-name-part-type="genus" reg="Serawaia">Serawaia</tp:taxon-name-part>
                <object-id xmlns:xlink="http://www.w3.org/1999/xlink" content-type="ipni" xlink:type="simple">urn:lsid:ipni.org:names:77198976-1</object-id>
              </tp:taxon-name><tp:taxon-authority>J.Compton &amp; Schrire</tp:taxon-authority><tp:taxon-status xmlns:xlink="http://www.w3.org/1999/xlink" xlink:type="simple">gen. nov.</tp:taxon-status></tp:nomenclature><tp:treatment-sec sec-type="diagnosis" id="SECID0EM4BO"><title>Diagnosis.</title><p>This monospecific genus has several autapomorphies compared with other genera within the tribe. It is the only species that has large and very persistent imbricate floral bracts along the inflorescence enclosing the uniquely golden-yellow flowers. <italic><tp:taxon-name><tp:taxon-name-part taxon-name-part-type="genus" reg="Serawaia">Serawaia</tp:taxon-name-part></tp:taxon-name></italic> is the only genus in Clade D that has prominent gibbosities below the stipules. Its nearest affinities lie with <italic><tp:taxon-name><tp:taxon-name-part taxon-name-part-type="genus" reg="Callerya">Callerya</tp:taxon-name-part></tp:taxon-name></italic>, <italic><tp:taxon-name><tp:taxon-name-part taxon-name-part-type="genus" reg="Kanburia">Kanburia</tp:taxon-name-part></tp:taxon-name></italic> and <italic><tp:taxon-name><tp:taxon-name-part taxon-name-part-type="genus" reg="Whitfordiodendron">Whitfordiodendron</tp:taxon-name-part></tp:taxon-name></italic> which all have sericeous backs to their standard petals. The back of the standards of <italic><tp:taxon-name><tp:taxon-name-part taxon-name-part-type="genus" reg="Serawaia">Serawaia</tp:taxon-name-part></tp:taxon-name></italic> are, however, pubescent but the hairs are not as long as those in <italic><tp:taxon-name><tp:taxon-name-part taxon-name-part-type="genus" reg="Afgekia">Afgekia</tp:taxon-name-part></tp:taxon-name></italic>, the other member of Clade D. The wing petals, which are free from the keel, almost equal the length of the keel as in <italic><tp:taxon-name><tp:taxon-name-part taxon-name-part-type="genus" reg="Kanburia">Kanburia</tp:taxon-name-part></tp:taxon-name></italic>, <italic><tp:taxon-name><tp:taxon-name-part taxon-name-part-type="genus" reg="Whitfordiodendron">Whitfordiodendron</tp:taxon-name-part></tp:taxon-name></italic> and <italic><tp:taxon-name><tp:taxon-name-part taxon-name-part-type="genus" reg="Afgekia">Afgekia</tp:taxon-name-part></tp:taxon-name></italic> which distinguishes these four genera readily from <italic><tp:taxon-name><tp:taxon-name-part taxon-name-part-type="genus" reg="Callerya">Callerya</tp:taxon-name-part></tp:taxon-name></italic> whose wings are shorter. The ovary in <italic><tp:taxon-name><tp:taxon-name-part taxon-name-part-type="genus" reg="Serawaia">Serawaia</tp:taxon-name-part></tp:taxon-name></italic> is only sparsely hairy whereas in all four other genera within Clade D the ovaries are densely sericeous (see figs 4 and 5 in <xref ref-type="bibr" rid="B91">Schot (1994</xref>: 33, 34).</p></tp:treatment-sec><tp:treatment-sec sec-type="type species" id="SECID0EDACO"><title>Type species.</title><p><italic><tp:taxon-name><tp:taxon-name-part taxon-name-part-type="genus" reg="Serawaia">Serawaia</tp:taxon-name-part><tp:taxon-name-part taxon-name-part-type="species" reg="strobilifera">strobilifera</tp:taxon-name-part></tp:taxon-name></italic> (Schot) J.Compton &amp; Schrire ≡ <italic><tp:taxon-name><tp:taxon-name-part taxon-name-part-type="genus" reg="Callerya">Callerya</tp:taxon-name-part><tp:taxon-name-part taxon-name-part-type="species" reg="strobilifera">strobilifera</tp:taxon-name-part></tp:taxon-name></italic> Schot.</p></tp:treatment-sec><tp:treatment-sec sec-type="description" id="SECID0E6ACO"><title>Genus description.</title><p>Scandent twining vines scrambling up trees and along river banks to 8 m high. <italic>Stems</italic> very pale grey or white, terete, glabrous. <italic>Leaves</italic> with 5–7 leaflets, evergreen, glabrous, imparipinnate, rachis 7–20 cm long. <italic>Stipules</italic> 5–8 mm long, linear, persistent, arising from above prominent gibbosities. <italic>Stipels</italic> 3–4 mm long, linear, persistent. <italic>Leaflets</italic> 4–14 × 2–7 cm, broadly or narrowly elliptic, glabrous on both surfaces, apex acuminate or cuspidate, margins entire, base rounded to subcordate. <italic>Inflorescence</italic> erect, sometimes leafy few-branched panicles 12–20 cm long, peduncle pale grey, glabrous. <italic>Flowers</italic> 15–21 mm long, emerging from May to August. <italic>Floral bracts</italic> 15–18 × 8–12 mm, persistent, with longitudinal parallel venation, overlapping flower buds in a strobilate inflorescence. <italic>Bracteoles</italic> 6–7 mm long, at top of pedicel, linear, persistent. <italic>Pedicels</italic> 4–6 mm long, glabrous. <italic>Calyx</italic> 3–6 × 4–6 mm campanulate, oblique, pubescent externally, five lobed, teeth distinctly unequal 2–6 mm long, acute, ciliate. <italic>Standard</italic> 15–18 × 11–17 mm, suborbicular, bright lemon or golden yellow, nectar guide yellow, back of standard sparsely pubescent, apex retuse, callosities of boss type. <italic>Wing petals</italic> 12–14 × 4–5 mm, glabrous, subequal to the keel, each semi-pandurate, slightly curved upwards at the apex; completely free from the keel, apex obtuse, basal claw 2–3 mm long. <italic>Keel petals</italic> 11–13 × 4–5 mm, glabrous, united into a falcate, navicular cup, apex obtuse, basal claw 3–4 mm long. <italic>Stamens</italic> diadelphous, nine fused together, the vexillary one free, all curved upwards at apex. <italic>Ovary</italic> sparsely pubescent, style glabrous, 2–3 mm long <!--PageBreak -->curved upwards at apex, <italic>stigma</italic> punctate. <italic>Pods</italic> 19–30 × 2–2.5 cm, flat, linear, or obovate, dehiscent, surface shortly hirsute, smooth, brown and hard when dry, subseptate. <italic>Seeds</italic> 2–3, flattened-orbicular, 17 × 17 × 10 mm, hilum central, elliptic 2–3 × 1 mm.</p></tp:treatment-sec><tp:treatment-sec sec-type="etymology" id="SECID0E3CCO"><title>Etymology.</title><p>named after the Serawai river in west Kalimantan, a tributary of the Kapuas river, where the species was first discovered.</p></tp:treatment-sec><ref-list><ref id="B91"><mixed-citation xmlns:xlink="http://www.w3.org/1999/xlink" xlink:type="simple"><person-group><name name-style="western"><surname>Schot</surname><given-names>AM</given-names></name></person-group> (<year>1994</year>) <article-title>A Revision of <italic><tp:taxon-name><tp:taxon-name-part taxon-name-part-type="genus">Callerya</tp:taxon-name-part></tp:taxon-name></italic> Endl. (including <italic><tp:taxon-name><tp:taxon-name-part taxon-name-part-type="genus">Padbruggea</tp:taxon-name-part></tp:taxon-name></italic> and <italic><tp:taxon-name><tp:taxon-name-part taxon-name-part-type="genus">Whitfordiodendron</tp:taxon-name-part></tp:taxon-name></italic>) (<tp:taxon-name><tp:taxon-name-part taxon-name-part-type="family">Papilionaceae</tp:taxon-name-part></tp:taxon-name>: <tp:taxon-name><tp:taxon-name-part taxon-name-part-type="tribe">Millettieae</tp:taxon-name-part></tp:taxon-name>).</article-title><source>Blumea</source><volume>39</volume>: <fpage>1</fpage>–<lpage>40</lpage>.</mixed-citation></ref></ref-list></tp:taxon-treatment>
