# Supplementary material for: The Callerya Group redefined and Tribe Wisterieae (Fabaceae) emended based on morphology and data from nuclear and chloroplast DNA sequences
Source: PhytoKeys. 2019 Jun 26;125:1–112. doi: 10.3897/phytokeys.125.34877 (PMC6610001; doi:10.3897/phytokeys.125.34877)
Supplement: XML Treatment for Whitfordiodendron [file phytokeys.125.34877-treatment39.xml]

<!DOCTYPE tp:taxon-treatment
  PUBLIC "-//TaxonX//DTD Taxonomic Treatment Publishing DTD v0 20100105//EN" "tax-treatment-NSO.dtd">
<tp:taxon-treatment xmlns:tp="http://www.plazi.org/taxpub"><tp:treatment-meta><kwd-group><label>Taxon classification</label><kwd><named-content xmlns:xlink="http://www.w3.org/1999/xlink" content-type="kingdom">Plantae</named-content></kwd><kwd><named-content xmlns:xlink="http://www.w3.org/1999/xlink" content-type="order">Fabales</named-content></kwd><kwd><named-content xmlns:xlink="http://www.w3.org/1999/xlink" content-type="family">Fabaceae</named-content></kwd></kwd-group><mixed-citation publication-type="journal"><person-group><name><surname>Compton</surname><given-names>James A.</given-names></name><name><surname>Schrire</surname><given-names>Brian D.</given-names></name><name><surname>Könyves3</surname><given-names>Kálmán</given-names></name><name><surname>Forest</surname><given-names>Félix</given-names></name><name><surname>Malakasi</surname><given-names>Panagiota</given-names></name><name><surname>Sawai Mattapha</surname><given-names/></name><name><surname>Sirichamorn</surname><given-names>Yotsawate</given-names></name></person-group><article-title>The <italic><tp:taxon-name><tp:taxon-name-part taxon-name-part-type="genus" reg="Callerya">Callerya</tp:taxon-name-part></tp:taxon-name></italic> Group redefined and Tribe <tp:taxon-name><tp:taxon-name-part taxon-name-part-type="genus" reg="Wisterieae">Wisterieae</tp:taxon-name-part></tp:taxon-name> (<tp:taxon-name><tp:taxon-name-part taxon-name-part-type="genus" reg="Fabaceae">Fabaceae</tp:taxon-name-part></tp:taxon-name>) emended based on morphology and data from nuclear and chloroplast DNA sequences</article-title><source>PhytoKeys</source><day>26</day><month>6</month><year>2019</year><volume>125</volume><fpage>1</fpage><lpage>112</lpage><pub-id pub-id-type="doi">10.3897/phytokeys.125.34877</pub-id></mixed-citation></tp:treatment-meta><tp:nomenclature><label>9.</label><tp:taxon-name>
                <tp:taxon-name-part taxon-name-part-type="genus" reg="Whitfordiodendron">Whitfordiodendron</tp:taxon-name-part>
              </tp:taxon-name><tp:taxon-authority>Elmer, Leafl. Philipp. Bot. 2: 689, 743 (1910), emend nov. J.Compton &amp; Schrire</tp:taxon-authority></tp:nomenclature><tp:treatment-sec sec-type="diagnosis" id="SECID0EUGCO"><title>Diagnosis.</title><p>The four species of <italic><tp:taxon-name><tp:taxon-name-part taxon-name-part-type="genus" reg="Whitfordiodendron">Whitfordiodendron</tp:taxon-name-part></tp:taxon-name></italic> share several characters with the new genus <italic><tp:taxon-name><tp:taxon-name-part taxon-name-part-type="genus" reg="Kanburia">Kanburia</tp:taxon-name-part></tp:taxon-name></italic> but bracteoles are present on the calyx and persistent in <italic><tp:taxon-name><tp:taxon-name-part taxon-name-part-type="genus" reg="Whitfordiodendron">Whitfordiodendron</tp:taxon-name-part></tp:taxon-name></italic> (vs. absent in <italic><tp:taxon-name><tp:taxon-name-part taxon-name-part-type="genus" reg="Kanburia">Kanburia</tp:taxon-name-part></tp:taxon-name></italic>). The keel petals are densely sericeous in <italic><tp:taxon-name><tp:taxon-name-part taxon-name-part-type="genus" reg="Whitfordiodendron">Whitfordiodendron</tp:taxon-name-part></tp:taxon-name></italic> (vs. glabrous in <italic><tp:taxon-name><tp:taxon-name-part taxon-name-part-type="genus" reg="Kanburia">Kanburia</tp:taxon-name-part></tp:taxon-name></italic> and <italic><tp:taxon-name><tp:taxon-name-part taxon-name-part-type="genus" reg="Callerya">Callerya</tp:taxon-name-part></tp:taxon-name></italic>). The pods in <italic><tp:taxon-name><tp:taxon-name-part taxon-name-part-type="genus" reg="Whitfordiodendron">Whitfordiodendron</tp:taxon-name-part></tp:taxon-name></italic> are inflated and ovoid with a velutinous or pubescent surface (vs. linear, compressed, glabrescent in <italic><tp:taxon-name><tp:taxon-name-part taxon-name-part-type="genus" reg="Kanburia">Kanburia</tp:taxon-name-part></tp:taxon-name></italic>). The ovoid seeds in <italic><tp:taxon-name><tp:taxon-name-part taxon-name-part-type="genus" reg="Whitfordiodendron">Whitfordiodendron</tp:taxon-name-part></tp:taxon-name></italic> may become fused together when there are more than one per pod (vs. lenticular, separate in pod in <italic><tp:taxon-name><tp:taxon-name-part taxon-name-part-type="genus" reg="Kanburia">Kanburia</tp:taxon-name-part></tp:taxon-name></italic>). The wing petals are equal in length with the keel petals in <italic><tp:taxon-name><tp:taxon-name-part taxon-name-part-type="genus" reg="Whitfordiodendron">Whitfordiodendron</tp:taxon-name-part></tp:taxon-name></italic> (vs. shorter in <italic><tp:taxon-name><tp:taxon-name-part taxon-name-part-type="genus" reg="Callerya">Callerya</tp:taxon-name-part></tp:taxon-name></italic>).</p></tp:treatment-sec><tp:treatment-sec sec-type="type species" id="SECID0EVJCO"><title>Type species.</title><p><italic><tp:taxon-name><tp:taxon-name-part taxon-name-part-type="genus" reg="Whitfordiodendron">Whitfordiodendron</tp:taxon-name-part><tp:taxon-name-part taxon-name-part-type="species" reg="scandens">scandens</tp:taxon-name-part></tp:taxon-name></italic> Elmer.</p></tp:treatment-sec><tp:treatment-sec sec-type="description" id="SECID0EGKCO"><title>Genus description.</title><p>Scrambling climbers 10–20 (– 40) m tall. <italic>Stems</italic> grey or brown, terete, glabrous or finely grey puberulent. <italic>Leaves</italic> with 3–13 leaflets, evergreen, nitid above, glabrous or sparsely pubescent, imparipinnate, rachis 9–25 cm long. <italic>Stipules</italic> 1–4 mm long, narrowly deltoid, caducous (persistent <italic><tp:taxon-name><tp:taxon-name-part taxon-name-part-type="genus" reg="Whitfordiodendron">W.</tp:taxon-name-part><tp:taxon-name-part taxon-name-part-type="species" reg="erianthum">erianthum</tp:taxon-name-part></tp:taxon-name></italic>). <italic>Stipels</italic> absent. <italic>Leaflets</italic> large, 4–15 (– 25) x 2–9 (– 12) cm, ovate, narrowly elliptic or obovate, apex acuminate to cuspidate, margins entire, base rounded or obtuse or acute. <italic>Inflorescence</italic> a terminal panicle 5–20 cm long, peduncle sericeous (cauliflorous and glabrescent 20–60 cm long in <italic><tp:taxon-name><tp:taxon-name-part taxon-name-part-type="genus" reg="Whitfordiodendron">W.</tp:taxon-name-part><tp:taxon-name-part taxon-name-part-type="species" reg="nieuwenhuisii">nieuwenhuisii</tp:taxon-name-part></tp:taxon-name></italic>). <italic>Flowers</italic> 8–23 mm long, emerging from February – November (May to January <italic><tp:taxon-name><tp:taxon-name-part taxon-name-part-type="genus" reg="Whitfordiodendron">W.</tp:taxon-name-part><tp:taxon-name-part taxon-name-part-type="species" reg="nieuwenhuisii">nieuwenhuisii</tp:taxon-name-part></tp:taxon-name></italic>). <italic>Floral bracts</italic> 2–7 mm long, ovate, obovate or elliptic, caducous. <italic>Bracteoles</italic> at base of or on <!--PageBreak -->the calyx 2–7 mm long, obovate, acute or acuminate, persistent. <italic>Pedicels</italic> 0.5–2 mm long, pubescent or sericeous. <italic>Calyx</italic> 2–9 × 3–5 mm campanulate, oblique, ferrugineous, golden or silvery pubescent or sericeous externally, five lobed, teeth unequal (0.5 –) 2–4 mm long, acuminate, pubescent on teeth. <italic>Standard</italic> 8–18 × 9–16 mm, suborbicular or elliptic, inner surface greyish pink, white flushed purple, red, maroon or claret, nectar guide yellow or green, back of standard densely red or golden-brown sericeous, apex acute or obtuse. Callosities ridge or boss type. <italic>Wing petals</italic> 8–18 × 2–5 mm, sparsely pubescent or ciliate along lower margin (sericeous at apex in <italic><tp:taxon-name><tp:taxon-name-part taxon-name-part-type="genus" reg="Whitfordiodendron">W.</tp:taxon-name-part><tp:taxon-name-part taxon-name-part-type="species" reg="erianthum">erianthum</tp:taxon-name-part></tp:taxon-name></italic>), equal in length to the keel, broadly obovate, free from the keel, apex obtuse, basal claws 2–4 mm long. <italic>Keel petals</italic> 8–10 × 3–5 mm, sericeous externally especially along lower margin, obovate, claw 2–4 mm long, apex obtuse. <italic>Stamens</italic> diadelphous, nine fused together, the vexillary one free, all curved upwards at apex. <italic>Ovary</italic> sericeous, style 2–4 mm long, ciliate, curved upwards at apex, <italic>stigma</italic> punctate. <italic>Pods</italic> 4–10 × 2–5 cm, inflated, ovate or obovate, with two thickened margins either side of suture on both sides of pod, dehiscent, surface rugose or ruminate or sparsely pubescent or pale brown velutinous, subseptate. <italic>Seeds</italic> 1–3, broadly ellipsoid or ovoid, 12–45 × 14–35 × 8–30 mm (often fused together when more than one), hilum central, broadly elliptic 3–5 × 1–2 mm.</p></tp:treatment-sec><tp:treatment-sec sec-type="distribution" id="SECID0EPNCO"><title>Distribution.</title><p>Brunei; Indonesia (Sumatra, Borneo: west Kalimantan); Malaysia (Peninsula, Borneo: Sabah, Sarawak); Philippines.</p></tp:treatment-sec><tp:treatment-sec sec-type="etymology" id="SECID0EUNCO"><title>Etymology.</title><p><italic><tp:taxon-name><tp:taxon-name-part taxon-name-part-type="genus" reg="Whitfordiodendron">Whitfordiodendron</tp:taxon-name-part></tp:taxon-name></italic> for Whitford and dendron = tree (Gk). The genus commemorates Harry Nichols Whitford (1872–1941) world authority on the economics of rubber and on the native forests of the Philippines.</p></tp:treatment-sec></tp:taxon-treatment>
