# Supplementary material for: The Callerya Group redefined and Tribe Wisterieae (Fabaceae) emended based on morphology and data from nuclear and chloroplast DNA sequences
Source: PhytoKeys. 2019 Jun 26;125:1–112. doi: 10.3897/phytokeys.125.34877 (PMC6610001; doi:10.3897/phytokeys.125.34877)
Supplement: XML Treatment for Whitfordiodendron scandens [file phytokeys.125.34877-treatment40.xml]

<!DOCTYPE tp:taxon-treatment
  PUBLIC "-//TaxonX//DTD Taxonomic Treatment Publishing DTD v0 20100105//EN" "tax-treatment-NSO.dtd">
<tp:taxon-treatment xmlns:tp="http://www.plazi.org/taxpub"><tp:treatment-meta><kwd-group><label>Taxon classification</label><kwd><named-content xmlns:xlink="http://www.w3.org/1999/xlink" content-type="kingdom">Plantae</named-content></kwd><kwd><named-content xmlns:xlink="http://www.w3.org/1999/xlink" content-type="order">Fabales</named-content></kwd><kwd><named-content xmlns:xlink="http://www.w3.org/1999/xlink" content-type="family">Fabaceae</named-content></kwd></kwd-group><mixed-citation publication-type="journal"><person-group><name><surname>Compton</surname><given-names>James A.</given-names></name><name><surname>Schrire</surname><given-names>Brian D.</given-names></name><name><surname>Könyves3</surname><given-names>Kálmán</given-names></name><name><surname>Forest</surname><given-names>Félix</given-names></name><name><surname>Malakasi</surname><given-names>Panagiota</given-names></name><name><surname>Sawai Mattapha</surname><given-names/></name><name><surname>Sirichamorn</surname><given-names>Yotsawate</given-names></name></person-group><article-title>The <italic><tp:taxon-name><tp:taxon-name-part taxon-name-part-type="genus" reg="Callerya">Callerya</tp:taxon-name-part></tp:taxon-name></italic> Group redefined and Tribe <tp:taxon-name><tp:taxon-name-part taxon-name-part-type="genus" reg="Wisterieae">Wisterieae</tp:taxon-name-part></tp:taxon-name> (<tp:taxon-name><tp:taxon-name-part taxon-name-part-type="genus" reg="Fabaceae">Fabaceae</tp:taxon-name-part></tp:taxon-name>) emended based on morphology and data from nuclear and chloroplast DNA sequences</article-title><source>PhytoKeys</source><day>26</day><month>6</month><year>2019</year><volume>125</volume><fpage>1</fpage><lpage>112</lpage><pub-id pub-id-type="doi">10.3897/phytokeys.125.34877</pub-id></mixed-citation></tp:treatment-meta><tp:nomenclature><tp:taxon-name>
                <tp:taxon-name-part taxon-name-part-type="genus" reg="Whitfordiodendron">Whitfordiodendron</tp:taxon-name-part>
                <tp:taxon-name-part taxon-name-part-type="species" reg="scandens">scandens</tp:taxon-name-part>
              </tp:taxon-name><tp:taxon-authority>Elmer, Leafl. Philipp. Bot. 2: 689–691, 743 (1910)</tp:taxon-authority></tp:nomenclature><tp:treatment-sec sec-type="material" id="SECID0EVTCO"><title>Type.</title><p>Philippines, Sibuyan Island, Capiz Province [Romblon], Magellanes [Magdiwang] Mt. Giting-Giting [Guiting-Guiting] April 1910, [Adolph Daniel Edward] <italic>Elmer 12259</italic>, K000880985 (K, lecto.! designated here; holotype PNH destroyed see note below); A00063379 (A, isolecto.!); BM000997328 (BM, isolecto.!); BO-<!--PageBreak -->1246846 (BO, isolecto.!); E00683153 (E, isolecto.!); E00683253 (E, isolecto!); GH00052081 (GH, isolecto!); MO-022334 (MO, isolecto.!); U0226578 (U, isolecto.!); US00003630 (US, isolecto.!); P03347973 (P, isolecto.!) ≡ <italic><tp:taxon-name><tp:taxon-name-part taxon-name-part-type="genus" reg="Adinobotrys">Adinobotrys</tp:taxon-name-part><tp:taxon-name-part taxon-name-part-type="species" reg="scandens">scandens</tp:taxon-name-part></tp:taxon-name></italic> (Elmer) Dunn, Bull. Misc. Inform. Kew 1912(8): 365 (1912) ≡ <italic><tp:taxon-name><tp:taxon-name-part taxon-name-part-type="genus" reg="Callerya">Callerya</tp:taxon-name-part><tp:taxon-name-part taxon-name-part-type="species" reg="scandens">scandens</tp:taxon-name-part></tp:taxon-name></italic> (Elmer) Schot, Blumea 39(1–2): 31 (1994).</p></tp:treatment-sec><tp:treatment-sec sec-type="notes" id="SECID0EVUCO"><title>Note.</title><p>The holotype deposited by Elmer in PNH was destroyed by fire during World War II (T. Circle pers. comm.).</p></tp:treatment-sec><tp:treatment-sec sec-type="Illustrations" id="SECID0E1UCO"><title>Illustrations.</title><p>
                <ext-link xmlns:xlink="http://www.w3.org/1999/xlink" xlink:type="simple" ext-link-type="uri" xlink:href="http://www.phytoimages.siu.edu/imgs/pelserpb/r/Fabaceae_Callerya_scandens_43453.html">http://www.phytoimages.siu.edu/imgs/pelserpb/r/Fabaceae_Callerya_scandens_43453.html</ext-link>
              </p></tp:treatment-sec><tp:treatment-sec sec-type="distribution" id="SECID0EFVCO"><title>Distribution.</title><p>Philippine Islands (Mindanao, Palawan, Panay, Sibuyan).</p></tp:treatment-sec><tp:treatment-sec sec-type="habitat" id="SECID0EKVCO"><title>Habitat.</title><p>Climbing among lowland forest margins and in thickets from sea level to 200 m.</p></tp:treatment-sec></tp:taxon-treatment>
