# Supplementary material for: The Callerya Group redefined and Tribe Wisterieae (Fabaceae) emended based on morphology and data from nuclear and chloroplast DNA sequences
Source: PhytoKeys. 2019 Jun 26;125:1–112. doi: 10.3897/phytokeys.125.34877 (PMC6610001; doi:10.3897/phytokeys.125.34877)
Supplement: XML Treatment for Whitfordiodendron nieuwenhuisii [file phytokeys.125.34877-treatment41.xml]

<!DOCTYPE tp:taxon-treatment
  PUBLIC "-//TaxonX//DTD Taxonomic Treatment Publishing DTD v0 20100105//EN" "tax-treatment-NSO.dtd">
<tp:taxon-treatment xmlns:tp="http://www.plazi.org/taxpub"><tp:treatment-meta><kwd-group><label>Taxon classification</label><kwd><named-content xmlns:xlink="http://www.w3.org/1999/xlink" content-type="kingdom">Plantae</named-content></kwd><kwd><named-content xmlns:xlink="http://www.w3.org/1999/xlink" content-type="order">Fabales</named-content></kwd><kwd><named-content xmlns:xlink="http://www.w3.org/1999/xlink" content-type="family">Fabaceae</named-content></kwd></kwd-group><mixed-citation publication-type="journal"><person-group><name><surname>Compton</surname><given-names>James A.</given-names></name><name><surname>Schrire</surname><given-names>Brian D.</given-names></name><name><surname>Könyves3</surname><given-names>Kálmán</given-names></name><name><surname>Forest</surname><given-names>Félix</given-names></name><name><surname>Malakasi</surname><given-names>Panagiota</given-names></name><name><surname>Sawai Mattapha</surname><given-names/></name><name><surname>Sirichamorn</surname><given-names>Yotsawate</given-names></name></person-group><article-title>The <italic><tp:taxon-name><tp:taxon-name-part taxon-name-part-type="genus" reg="Callerya">Callerya</tp:taxon-name-part></tp:taxon-name></italic> Group redefined and Tribe <tp:taxon-name><tp:taxon-name-part taxon-name-part-type="genus" reg="Wisterieae">Wisterieae</tp:taxon-name-part></tp:taxon-name> (<tp:taxon-name><tp:taxon-name-part taxon-name-part-type="genus" reg="Fabaceae">Fabaceae</tp:taxon-name-part></tp:taxon-name>) emended based on morphology and data from nuclear and chloroplast DNA sequences</article-title><source>PhytoKeys</source><day>26</day><month>6</month><year>2019</year><volume>125</volume><fpage>1</fpage><lpage>112</lpage><pub-id pub-id-type="doi">10.3897/phytokeys.125.34877</pub-id></mixed-citation></tp:treatment-meta><tp:nomenclature><tp:taxon-name>
                <tp:taxon-name-part taxon-name-part-type="genus" reg="Whitfordiodendron">Whitfordiodendron</tp:taxon-name-part>
                <tp:taxon-name-part taxon-name-part-type="species" reg="nieuwenhuisii">nieuwenhuisii</tp:taxon-name-part>
              </tp:taxon-name><tp:taxon-authority>(J.J.Sm.) Dunn, Bull. Misc. Inform. Kew 1912(8): 364 (1912b)</tp:taxon-authority><tp:nomenclature-citation-list><tp:nomenclature-citation><tp:taxon-name>
                    <tp:taxon-name-part taxon-name-part-type="genus" reg="Whitfordiodendron"/>
                    <tp:taxon-name-part taxon-name-part-type="species" reg="nieuwenhuisii"/>
                  </tp:taxon-name><comment>≡ <tp:taxon-name><tp:taxon-name-part taxon-name-part-type="genus" reg="Millettia">Millettia</tp:taxon-name-part><tp:taxon-name-part taxon-name-part-type="species" reg="nieuwenhuisii">nieuwenhuisii</tp:taxon-name-part></tp:taxon-name> J.J.Sm., Bull. Dépt. Agric. Indes Néerl. 3: 17 (1906). Type: Indonesia, Kalimantan, [Borneo], Bloe-oe [Bluu river], [cult.] Buitenzorg, Java, 1897–1898, [Anton Willem] Nieuwenhuis 1294 (BO, holo.) </comment></tp:nomenclature-citation><tp:nomenclature-citation><tp:taxon-name>
                    <tp:taxon-name-part taxon-name-part-type="genus" reg="Whitfordiodendron"/>
                    <tp:taxon-name-part taxon-name-part-type="species" reg="nieuwenhuisii"/>
                  </tp:taxon-name><comment>≡ <tp:taxon-name><tp:taxon-name-part taxon-name-part-type="genus" reg="Adinobotrys">Adinobotrys</tp:taxon-name-part><tp:taxon-name-part taxon-name-part-type="species" reg="nieuwenhuisii">nieuwenhuisii</tp:taxon-name-part></tp:taxon-name> (J.J.Sm.) Dunn, Bull. Misc. Inform. Kew 1911(4): 196 (1911) ≡ <tp:taxon-name><tp:taxon-name-part taxon-name-part-type="genus" reg="Callerya">Callerya</tp:taxon-name-part><tp:taxon-name-part taxon-name-part-type="species" reg="nieuwenhuisii">nieuwenhuisii</tp:taxon-name-part></tp:taxon-name> (J.J.Sm.) Schot, Blumea 39(1–2): 26 (1994) </comment></tp:nomenclature-citation><tp:nomenclature-citation><tp:taxon-name>
                    <tp:taxon-name-part taxon-name-part-type="genus" reg="Whitfordiodendron"/>
                    <tp:taxon-name-part taxon-name-part-type="species" reg="nieuwenhuisii"/>
                  </tp:taxon-name><comment>= <tp:taxon-name><tp:taxon-name-part taxon-name-part-type="genus" reg="Adinobotrys">Adinobotrys</tp:taxon-name-part><tp:taxon-name-part taxon-name-part-type="species" reg="myrianthus">myrianthus</tp:taxon-name-part></tp:taxon-name> Dunn, Bull. Misc. Inform. Kew 1911(4): 196 (1911). Type: “Sarawak, 1865–1868”, [Odoardo] Beccari 875, K000881001 (K, lecto.! designated here); S08-15160 (S, isolecto.); P03659572 (P, isolecto.!); M-0233444 (M, isolecto.!) ≡ <tp:taxon-name><tp:taxon-name-part taxon-name-part-type="genus" reg="Whitfordiodendron">Whitfordiodendron</tp:taxon-name-part><tp:taxon-name-part taxon-name-part-type="species" reg="myrianthum">myrianthum</tp:taxon-name-part></tp:taxon-name> (Dunn) Dunn, Bull. Misc. Inform. Kew 1912(8): 364 (1912). </comment></tp:nomenclature-citation><tp:nomenclature-citation><tp:taxon-name>
                    <tp:taxon-name-part taxon-name-part-type="genus" reg="Whitfordiodendron"/>
                    <tp:taxon-name-part taxon-name-part-type="species" reg="nieuwenhuisii"/>
                  </tp:taxon-name><comment>= <tp:taxon-name><tp:taxon-name-part taxon-name-part-type="genus" reg="Millettia">Millettia</tp:taxon-name-part><tp:taxon-name-part taxon-name-part-type="species" reg="cuspidata">cuspidata</tp:taxon-name-part></tp:taxon-name> Ridl., Bull. Misc. Inform. Kew 1929(8): 254 (1929). Type: “Sarawak, Matang woods, flowers pinkish”, January 1915, [Henry Nicholas] Ridleys.n.., K000880995 (K, holo.!). </comment></tp:nomenclature-citation></tp:nomenclature-citation-list></tp:nomenclature><tp:treatment-sec sec-type="Illustration" id="SECID0EVZCO"><title>Illustration.</title><p>
                <ext-link xmlns:xlink="http://www.w3.org/1999/xlink" xlink:type="simple" ext-link-type="uri" xlink:href="http://www.asianplant.net/Fabaceae/Callerya_nieuwenhuisii.htm">http://www.asianplant.net/Fabaceae/Callerya_nieuwenhuisii.htm</ext-link>
              </p></tp:treatment-sec><tp:treatment-sec sec-type="distribution" id="SECID0EA1CO"><title>Distribution.</title><p>Brunei; Indonesia (Borneo: Kalimantan); Malaysia (Borneo: Sarawak, Sabah).</p></tp:treatment-sec><tp:treatment-sec sec-type="habitat" id="SECID0EF1CO"><title>Habitat.</title><p>Climbing near rivers or on steep slopes in evergreen forest from sea level to 1300 m.</p></tp:treatment-sec></tp:taxon-treatment>
