# Supplementary material for: The Callerya Group redefined and Tribe Wisterieae (Fabaceae) emended based on morphology and data from nuclear and chloroplast DNA sequences
Source: PhytoKeys. 2019 Jun 26;125:1–112. doi: 10.3897/phytokeys.125.34877 (PMC6610001; doi:10.3897/phytokeys.125.34877)
Supplement: XML Treatment for Whitfordiodendron sumatranum [file phytokeys.125.34877-treatment43.xml]

<!DOCTYPE tp:taxon-treatment
  PUBLIC "-//TaxonX//DTD Taxonomic Treatment Publishing DTD v0 20100105//EN" "tax-treatment-NSO.dtd">
<tp:taxon-treatment xmlns:tp="http://www.plazi.org/taxpub"><tp:treatment-meta><kwd-group><label>Taxon classification</label><kwd><named-content xmlns:xlink="http://www.w3.org/1999/xlink" content-type="kingdom">Plantae</named-content></kwd><kwd><named-content xmlns:xlink="http://www.w3.org/1999/xlink" content-type="order">Fabales</named-content></kwd><kwd><named-content xmlns:xlink="http://www.w3.org/1999/xlink" content-type="family">Fabaceae</named-content></kwd></kwd-group><mixed-citation publication-type="journal"><person-group><name><surname>Compton</surname><given-names>James A.</given-names></name><name><surname>Schrire</surname><given-names>Brian D.</given-names></name><name><surname>Könyves3</surname><given-names>Kálmán</given-names></name><name><surname>Forest</surname><given-names>Félix</given-names></name><name><surname>Malakasi</surname><given-names>Panagiota</given-names></name><name><surname>Sawai Mattapha</surname><given-names/></name><name><surname>Sirichamorn</surname><given-names>Yotsawate</given-names></name></person-group><article-title>The <italic><tp:taxon-name><tp:taxon-name-part taxon-name-part-type="genus" reg="Callerya">Callerya</tp:taxon-name-part></tp:taxon-name></italic> Group redefined and Tribe <tp:taxon-name><tp:taxon-name-part taxon-name-part-type="genus" reg="Wisterieae">Wisterieae</tp:taxon-name-part></tp:taxon-name> (<tp:taxon-name><tp:taxon-name-part taxon-name-part-type="genus" reg="Fabaceae">Fabaceae</tp:taxon-name-part></tp:taxon-name>) emended based on morphology and data from nuclear and chloroplast DNA sequences</article-title><source>PhytoKeys</source><day>26</day><month>6</month><year>2019</year><volume>125</volume><fpage>1</fpage><lpage>112</lpage><pub-id pub-id-type="doi">10.3897/phytokeys.125.34877</pub-id></mixed-citation></tp:treatment-meta><tp:nomenclature><tp:taxon-name>
                <tp:taxon-name-part taxon-name-part-type="genus" reg="Whitfordiodendron">Whitfordiodendron</tp:taxon-name-part>
                <tp:taxon-name-part taxon-name-part-type="species" reg="sumatranum">sumatranum</tp:taxon-name-part>
              </tp:taxon-name><tp:taxon-authority>Merr., Pap. Michigan Acad. Sci. 19: 159 (1934).</tp:taxon-authority><tp:nomenclature-citation-list><tp:nomenclature-citation><tp:taxon-name>
                    <tp:taxon-name-part taxon-name-part-type="genus" reg="Whitfordiodendron"/>
                    <tp:taxon-name-part taxon-name-part-type="species" reg="sumatranum"/>
                  </tp:taxon-name><comment>≡ <tp:taxon-name><tp:taxon-name-part taxon-name-part-type="genus" reg="Callerya">Callerya</tp:taxon-name-part><tp:taxon-name-part taxon-name-part-type="species" reg="sumatrana">sumatrana</tp:taxon-name-part></tp:taxon-name> (Benth.) Schot, Blumea 39(1–2): 35 (1994) </comment></tp:nomenclature-citation></tp:nomenclature-citation-list></tp:nomenclature><tp:treatment-sec sec-type="material" id="SECID0ERADO"><title>Type.</title><p>Indonesia, Sumatra, east coast, Boenoet [Bunut], Asahan, 4 January 1925, [Harry Stanley] <italic>Yates</italic> 1261, MICH1104344 (MICH, lecto.! designated here); K000496724 (K, isolecto.!); A00063378 (A, isolecto.!), BO-1246847 (BO, isolecto.!); P03347972 (P, isolecto.!); US00344738 (US, isolecto.!); US00997123 (US, isolecto.!)</p></tp:treatment-sec><tp:treatment-sec sec-type="distribution" id="SECID0E5ADO"><title>Distribution.</title><p>Indonesia (Sumatra).</p></tp:treatment-sec><tp:treatment-sec sec-type="habitat" id="SECID0EDBDO"><title>Habitat.</title><p>In lowland forest from sea level to 100 m.</p></tp:treatment-sec></tp:taxon-treatment>
