# Supplementary material for: The Callerya Group redefined and Tribe Wisterieae (Fabaceae) emended based on morphology and data from nuclear and chloroplast DNA sequences
Source: PhytoKeys. 2019 Jun 26;125:1–112. doi: 10.3897/phytokeys.125.34877 (PMC6610001; doi:10.3897/phytokeys.125.34877)
Supplement: XML Treatment for Kanburia [file phytokeys.125.34877-treatment44.xml]

<!DOCTYPE tp:taxon-treatment
  PUBLIC "-//TaxonX//DTD Taxonomic Treatment Publishing DTD v0 20100105//EN" "tax-treatment-NSO.dtd">
<tp:taxon-treatment xmlns:tp="http://www.plazi.org/taxpub"><tp:treatment-meta><kwd-group><label>Taxon classification</label><kwd><named-content xmlns:xlink="http://www.w3.org/1999/xlink" content-type="kingdom">Plantae</named-content></kwd><kwd><named-content xmlns:xlink="http://www.w3.org/1999/xlink" content-type="order">Fabales</named-content></kwd><kwd><named-content xmlns:xlink="http://www.w3.org/1999/xlink" content-type="family">Fabaceae</named-content></kwd></kwd-group><mixed-citation publication-type="journal"><person-group><name><surname>Compton</surname><given-names>James A.</given-names></name><name><surname>Schrire</surname><given-names>Brian D.</given-names></name><name><surname>Könyves3</surname><given-names>Kálmán</given-names></name><name><surname>Forest</surname><given-names>Félix</given-names></name><name><surname>Malakasi</surname><given-names>Panagiota</given-names></name><name><surname>Sawai Mattapha</surname><given-names/></name><name><surname>Sirichamorn</surname><given-names>Yotsawate</given-names></name></person-group><article-title>The <italic><tp:taxon-name><tp:taxon-name-part taxon-name-part-type="genus" reg="Callerya">Callerya</tp:taxon-name-part></tp:taxon-name></italic> Group redefined and Tribe <tp:taxon-name><tp:taxon-name-part taxon-name-part-type="genus" reg="Wisterieae">Wisterieae</tp:taxon-name-part></tp:taxon-name> (<tp:taxon-name><tp:taxon-name-part taxon-name-part-type="genus" reg="Fabaceae">Fabaceae</tp:taxon-name-part></tp:taxon-name>) emended based on morphology and data from nuclear and chloroplast DNA sequences</article-title><source>PhytoKeys</source><day>26</day><month>6</month><year>2019</year><volume>125</volume><fpage>1</fpage><lpage>112</lpage><pub-id pub-id-type="doi">10.3897/phytokeys.125.34877</pub-id></mixed-citation></tp:treatment-meta><tp:nomenclature><label>10.</label><tp:taxon-name>
                <tp:taxon-name-part taxon-name-part-type="genus" reg="Kanburia">Kanburia</tp:taxon-name-part>
                <object-id xmlns:xlink="http://www.w3.org/1999/xlink" content-type="ipni" xlink:type="simple">urn:lsid:ipni.org:names:77198977-1</object-id>
              </tp:taxon-name><tp:taxon-authority>J.Compton, Mattapha, Sirich. &amp; Schrire</tp:taxon-authority><tp:taxon-status xmlns:xlink="http://www.w3.org/1999/xlink" xlink:type="simple">gen. nov.</tp:taxon-status></tp:nomenclature><tp:treatment-sec sec-type="diagnosis" id="SECID0ENCDO"><title>Diagnosis.</title><p>The two species of <italic><tp:taxon-name><tp:taxon-name-part taxon-name-part-type="genus" reg="Kanburia">Kanburia</tp:taxon-name-part></tp:taxon-name></italic> share some characters with <italic><tp:taxon-name><tp:taxon-name-part taxon-name-part-type="genus" reg="Whitfordiodendron">Whitfordiodendron</tp:taxon-name-part></tp:taxon-name></italic>, notably sericeous standards with narrow ridge callosities. In <italic><tp:taxon-name><tp:taxon-name-part taxon-name-part-type="genus" reg="Kanburia">Kanburia</tp:taxon-name-part></tp:taxon-name></italic> bracteoles are absent (vs. present in <italic><tp:taxon-name><tp:taxon-name-part taxon-name-part-type="genus" reg="Whitfordiodendron">Whitfordiodendron</tp:taxon-name-part></tp:taxon-name></italic>), keel petals are glabrous (vs. densely sericeous), pods linear, compressed, 1–1.8 cm wide (vs. inflated, ovoid, 2–2.5 cm wide). <italic><tp:taxon-name><tp:taxon-name-part taxon-name-part-type="genus" reg="Kanburia">Kanburia</tp:taxon-name-part></tp:taxon-name></italic> also shares some characters with <italic><tp:taxon-name><tp:taxon-name-part taxon-name-part-type="genus" reg="Callerya">Callerya</tp:taxon-name-part></tp:taxon-name></italic><italic>s.str.</italic> but <italic><tp:taxon-name><tp:taxon-name-part taxon-name-part-type="genus" reg="Kanburia">Kanburia</tp:taxon-name-part></tp:taxon-name></italic> lacks bracteoles, the flowers are much smaller, 1–1.4 cm long (vs. 1.6–2.8 cm), the wings equal the keel in length (vs. much shorter than keel) and the style is shorter, 1–3 mm long (vs. 6–9 mm long). Molecular evidence for the segregation of this genus is compelling (see figs 3 and 4 in <xref ref-type="bibr" rid="B97">Sirichamorn et al. (2016</xref>: 45, 46, 48).</p></tp:treatment-sec><tp:treatment-sec sec-type="type species" id="SECID0EKEDO"><title>Type species.</title><p><italic><tp:taxon-name><tp:taxon-name-part taxon-name-part-type="genus" reg="Kanburia">Kanburia</tp:taxon-name-part><tp:taxon-name-part taxon-name-part-type="species" reg="chlorantha">chlorantha</tp:taxon-name-part></tp:taxon-name></italic> (Mattapha &amp; Sirich.) J.Compton, Mattapha, Sirich. &amp; Schrire ≡ <italic><tp:taxon-name><tp:taxon-name-part taxon-name-part-type="genus" reg="Callerya">Callerya</tp:taxon-name-part><tp:taxon-name-part taxon-name-part-type="species" reg="chlorantha">chlorantha</tp:taxon-name-part></tp:taxon-name></italic> Mattapha &amp; Sirich.</p></tp:treatment-sec><tp:treatment-sec sec-type="description" id="SECID0EGFDO"><title>Genus description.</title><p>Robust, twining woody vines. <italic>Stems</italic> pubescent when young, terete. <italic>Leaves</italic> evergreen, chartaceous and glabrescent (pubescent in <italic><tp:taxon-name><tp:taxon-name-part taxon-name-part-type="genus" reg="Kanburia">K.</tp:taxon-name-part><tp:taxon-name-part taxon-name-part-type="species" reg="tenasserimensis">tenasserimensis</tp:taxon-name-part></tp:taxon-name></italic>) when young, sparsely pubescent or glabrous when mature, imparipinnate with 5 leaflets, rachis 2.5–6 cm long. <italic>Stipules</italic> 1–4.5 mm long, acicular or ovate, caducous. <italic>Stipels</italic><!--PageBreak -->1–2 mm long, linear, persistent. <italic>Leaflets</italic> 5–15 × 2–11 cm, elliptic to ovate, sparsely pubescent or glabrescent above and below especially along veins, apex acute, margins entire, base cordate or cuneate. <italic>Inflorescence</italic> a lax many-flowered, erect or pendulous terminal panicle 20–30 cm long, peduncle thinly pubescent. <italic>Flowers</italic> 10–15 mm long, emerging from June to August (August – October in <italic><tp:taxon-name><tp:taxon-name-part taxon-name-part-type="genus" reg="Kanburia">K.</tp:taxon-name-part><tp:taxon-name-part taxon-name-part-type="species" reg="tenasserimensis">tenasserimensis</tp:taxon-name-part></tp:taxon-name></italic>). <italic>Floral bracts</italic> 1–5 mm long, caducous, elliptic to ovate. <italic>Bracteoles</italic> absent. <italic>Pedicels</italic> 2–6 mm long, sericeous. <italic>Calyx</italic> 4–6 mm long, campanulate, brownish green (<italic><tp:taxon-name><tp:taxon-name-part taxon-name-part-type="genus" reg="Kanburia">K.</tp:taxon-name-part><tp:taxon-name-part taxon-name-part-type="species" reg="chlorantha">chlorantha</tp:taxon-name-part></tp:taxon-name></italic>) or purplish brown (<italic><tp:taxon-name><tp:taxon-name-part taxon-name-part-type="genus" reg="Kanburia">K.</tp:taxon-name-part><tp:taxon-name-part taxon-name-part-type="species" reg="tenasserimensis">tenasserimensis</tp:taxon-name-part></tp:taxon-name></italic>), externally densely sericeous, five lobed, lower teeth 1–1.5 mm long, deltoid. <italic>Standard</italic> 8–10 × 8–10 mm, broadly obovate to orbicular, inner surface pale green (<italic><tp:taxon-name><tp:taxon-name-part taxon-name-part-type="genus" reg="Kanburia">K.</tp:taxon-name-part><tp:taxon-name-part taxon-name-part-type="species" reg="chlorantha">chlorantha</tp:taxon-name-part></tp:taxon-name></italic>) dark purple or maroon (<italic><tp:taxon-name><tp:taxon-name-part taxon-name-part-type="genus" reg="Kanburia">K.</tp:taxon-name-part><tp:taxon-name-part taxon-name-part-type="species" reg="tenasserimensis">tenasserimensis</tp:taxon-name-part></tp:taxon-name>)</italic>, nectar guide dark green (<italic><tp:taxon-name><tp:taxon-name-part taxon-name-part-type="genus" reg="Kanburia">K.</tp:taxon-name-part><tp:taxon-name-part taxon-name-part-type="species" reg="chlorantha">chlorantha</tp:taxon-name-part></tp:taxon-name></italic>) or pale yellow, back of standard sericeous, apex acute or emarginate. Callosities of ridge type. <italic>Wing petals</italic> 7–8 × 3 mm, glabrous or with a few scattered hairs, semi-pandurate with basal claws 1–2.5 mm long. <italic>Keel petals</italic> 6–7 × 3–3.5 mm, glabrous, united into a long, navicular cup, apex obtuse. <italic>Stamens</italic> diadelphous, nine fused together, the vexillary one free, all curved upwards at apex. <italic>Ovary</italic> sericeous, style 1–3 mm long, curved upwards at apex, <italic>stigma</italic> punctate. <italic>Pods</italic> 5–13 × 1–1.8 cm, flattened, linear, dehiscent, exocarp surface glabrescent, subseptate. <italic>Seeds</italic> 1–6, 10–12 × 9–11 × 3–5 mm, lenticulate, smooth, dark brown, hilum 1–2 × 0.5–1 mm elliptic.</p></tp:treatment-sec><tp:treatment-sec sec-type="distribution" id="SECID0ERJDO"><title>Distribution.</title><p>Thailand: Kanchanaburi, Suphan Buri, Tak and Ratchaburi [Changwats]. To be expected along the Tenasserim range between Thailand and Myanmar.</p></tp:treatment-sec><tp:treatment-sec sec-type="etymology" id="SECID0EWJDO"><title>Etymology.</title><p>The generic name refers to Kanburi, the old Siamese name for Kanchanaburi Province in western Thailand where the type species <italic><tp:taxon-name><tp:taxon-name-part taxon-name-part-type="genus" reg="Kanburia">K.</tp:taxon-name-part><tp:taxon-name-part taxon-name-part-type="species" reg="chlorantha">chlorantha</tp:taxon-name-part></tp:taxon-name></italic> was discovered.</p></tp:treatment-sec><ref-list><ref id="B97"><mixed-citation xmlns:xlink="http://www.w3.org/1999/xlink" xlink:type="simple"><person-group><name name-style="western"><surname>Sirichamorn</surname><given-names>Y</given-names></name><name name-style="western"><surname>Balslev</surname><given-names>H</given-names></name><name name-style="western"><surname>Mattapha</surname><given-names>S</given-names></name></person-group> (<year>2016</year>) <article-title>Two new species of <italic><tp:taxon-name><tp:taxon-name-part taxon-name-part-type="genus">Callerya</tp:taxon-name-part></tp:taxon-name></italic> Endl. (<tp:taxon-name><tp:taxon-name-part taxon-name-part-type="family">Leguminosae</tp:taxon-name-part></tp:taxon-name>: <tp:taxon-name><tp:taxon-name-part taxon-name-part-type="subfamily">Papilionoideae</tp:taxon-name-part></tp:taxon-name>) from Thailand.</article-title><source>Phytotaxa</source><volume>263</volume>(<issue>1</issue>): <fpage>42</fpage>–<lpage>50</lpage>. <ext-link xlink:type="simple" ext-link-type="doi" xlink:href="10.11646/phytotaxa.263.1.4">https://doi.org/10.11646/phytotaxa.263.1.4</ext-link></mixed-citation></ref></ref-list></tp:taxon-treatment>
