# Supplementary material for: The Callerya Group redefined and Tribe Wisterieae (Fabaceae) emended based on morphology and data from nuclear and chloroplast DNA sequences
Source: PhytoKeys. 2019 Jun 26;125:1–112. doi: 10.3897/phytokeys.125.34877 (PMC6610001; doi:10.3897/phytokeys.125.34877)
Supplement: XML Treatment for Kanburia chlorantha [file phytokeys.125.34877-treatment45.xml]

<!DOCTYPE tp:taxon-treatment
  PUBLIC "-//TaxonX//DTD Taxonomic Treatment Publishing DTD v0 20100105//EN" "tax-treatment-NSO.dtd">
<tp:taxon-treatment xmlns:tp="http://www.plazi.org/taxpub"><tp:treatment-meta><kwd-group><label>Taxon classification</label><kwd><named-content xmlns:xlink="http://www.w3.org/1999/xlink" content-type="kingdom">Plantae</named-content></kwd><kwd><named-content xmlns:xlink="http://www.w3.org/1999/xlink" content-type="order">Fabales</named-content></kwd><kwd><named-content xmlns:xlink="http://www.w3.org/1999/xlink" content-type="family">Fabaceae</named-content></kwd></kwd-group><mixed-citation publication-type="journal"><person-group><name><surname>Compton</surname><given-names>James A.</given-names></name><name><surname>Schrire</surname><given-names>Brian D.</given-names></name><name><surname>Könyves3</surname><given-names>Kálmán</given-names></name><name><surname>Forest</surname><given-names>Félix</given-names></name><name><surname>Malakasi</surname><given-names>Panagiota</given-names></name><name><surname>Sawai Mattapha</surname><given-names/></name><name><surname>Sirichamorn</surname><given-names>Yotsawate</given-names></name></person-group><article-title>The <italic><tp:taxon-name><tp:taxon-name-part taxon-name-part-type="genus" reg="Callerya">Callerya</tp:taxon-name-part></tp:taxon-name></italic> Group redefined and Tribe <tp:taxon-name><tp:taxon-name-part taxon-name-part-type="genus" reg="Wisterieae">Wisterieae</tp:taxon-name-part></tp:taxon-name> (<tp:taxon-name><tp:taxon-name-part taxon-name-part-type="genus" reg="Fabaceae">Fabaceae</tp:taxon-name-part></tp:taxon-name>) emended based on morphology and data from nuclear and chloroplast DNA sequences</article-title><source>PhytoKeys</source><day>26</day><month>6</month><year>2019</year><volume>125</volume><fpage>1</fpage><lpage>112</lpage><pub-id pub-id-type="doi">10.3897/phytokeys.125.34877</pub-id></mixed-citation></tp:treatment-meta><tp:nomenclature><tp:taxon-name>
                <tp:taxon-name-part taxon-name-part-type="genus" reg="Kanburia">Kanburia</tp:taxon-name-part>
                <tp:taxon-name-part taxon-name-part-type="species" reg="chlorantha">chlorantha</tp:taxon-name-part>
                <object-id xmlns:xlink="http://www.w3.org/1999/xlink" content-type="ipni" xlink:type="simple">urn:lsid:ipni.org:names:77198997-1</object-id>
              </tp:taxon-name><tp:taxon-authority>(Mattapha &amp; Sirich.) J.Compton, Mattapha, Sirich. &amp; Schrire</tp:taxon-authority><tp:taxon-status xmlns:xlink="http://www.w3.org/1999/xlink" xlink:type="simple">comb. nov.</tp:taxon-status><tp:nomenclature-citation-list><tp:nomenclature-citation><tp:taxon-name>
                    <tp:taxon-name-part taxon-name-part-type="genus" reg="Kanburia"/>
                    <tp:taxon-name-part taxon-name-part-type="species" reg="chlorantha"/>
                  </tp:taxon-name><comment>≡ <tp:taxon-name><tp:taxon-name-part taxon-name-part-type="genus" reg="Callerya">Callerya</tp:taxon-name-part><tp:taxon-name-part taxon-name-part-type="species" reg="chlorantha">chlorantha</tp:taxon-name-part></tp:taxon-name> Mattapha &amp; Sirich., Phytotaxa 263(1): 44. Type: Thailand, Kanchanaburi, Sai Yok district, 20 June 2014, <italic>Phutthai &amp; Sirichamorn</italic> 2014-1 (BKF, holo.!); (BK, iso.!); (K, iso.!); (KKU, iso.!); (L, iso.!); (QBG, iso.!) </comment></tp:nomenclature-citation></tp:nomenclature-citation-list></tp:nomenclature><tp:treatment-sec sec-type="Illustration" id="SECID0EEODO"><title>Illustration</title><p><bold>s.</bold> Sirichamorn et al. in Phytotaxa 263(1): 45 fig. 2 [A–C]; 46 fig. 3 (2016). Plate <xref ref-type="fig" rid="F3">1E</xref>.</p></tp:treatment-sec><tp:treatment-sec sec-type="distribution" id="SECID0EQODO"><title>Distribution.</title><p>Thailand (Kanchanaburi, Tak).</p></tp:treatment-sec><tp:treatment-sec sec-type="habitat" id="SECID0EVODO"><title>Habitat.</title><p>In open sites in lowland thickets and degraded bamboo forest 100 to 200 m.</p><!--PageBreak --></tp:treatment-sec><tp:treatment-sec><!--Section generated to contain objects referenced in tp:taxon-treatment.--><fig id="F3" position="float" orientation="portrait"><label>Plate 1.</label><caption><p><italic><tp:taxon-name><tp:taxon-name-part taxon-name-part-type="genus" reg="Endosamara">Endosamara</tp:taxon-name-part></tp:taxon-name>, <tp:taxon-name><tp:taxon-name-part taxon-name-part-type="genus" reg="Sigmoidala">Sigmoidala</tp:taxon-name-part></tp:taxon-name></italic> and <italic><tp:taxon-name><tp:taxon-name-part taxon-name-part-type="genus" reg="Kanburia">Kanburia</tp:taxon-name-part></tp:taxon-name></italic>. <bold>A, B</bold><italic><tp:taxon-name><tp:taxon-name-part taxon-name-part-type="genus" reg="Endosamara">Endosamara</tp:taxon-name-part><tp:taxon-name-part taxon-name-part-type="species" reg="racemosa">racemosa</tp:taxon-name-part></tp:taxon-name></italic>, Thailand, Sakon Nakhon Prov., <italic>S.Mattapha</italic> s.n.. <bold>C, D</bold><italic><tp:taxon-name><tp:taxon-name-part taxon-name-part-type="genus" reg="Sigmoidala">Sigmoidala</tp:taxon-name-part><tp:taxon-name-part taxon-name-part-type="species" reg="kityana">kityana</tp:taxon-name-part></tp:taxon-name></italic> Thailand, Nan Prov. <italic>S.Mattapha 1117</italic><bold>E</bold><italic><tp:taxon-name><tp:taxon-name-part taxon-name-part-type="genus" reg="Kanburia">Kanburia</tp:taxon-name-part><tp:taxon-name-part taxon-name-part-type="species" reg="chlorantha">chlorantha</tp:taxon-name-part></tp:taxon-name></italic> Thailand, Kanchanaburi Prov. <italic>Y.Sirichamorn Y2014-15-1</italic><bold>F</bold><italic><tp:taxon-name><tp:taxon-name-part taxon-name-part-type="genus" reg="Kanburia">Kanburia</tp:taxon-name-part><tp:taxon-name-part taxon-name-part-type="species" reg="tenasserimensis">tenasserimensis</tp:taxon-name-part></tp:taxon-name></italic> Thailand, Ratchaburi, Khao Chon waterfall <italic>Y.Sirichamorn YS2015-8</italic>.</p></caption><graphic xmlns:xlink="http://www.w3.org/1999/xlink" xlink:href="phytokeys-125-001-g004.jpg" position="float" orientation="portrait" xlink:type="simple" id="oo_313257.jpg"/></fig></tp:treatment-sec></tp:taxon-treatment>
