# Supplementary material for: The Callerya Group redefined and Tribe Wisterieae (Fabaceae) emended based on morphology and data from nuclear and chloroplast DNA sequences
Source: PhytoKeys. 2019 Jun 26;125:1–112. doi: 10.3897/phytokeys.125.34877 (PMC6610001; doi:10.3897/phytokeys.125.34877)
Supplement: XML Treatment for Afgekia [file phytokeys.125.34877-treatment47.xml]

<!DOCTYPE tp:taxon-treatment
  PUBLIC "-//TaxonX//DTD Taxonomic Treatment Publishing DTD v0 20100105//EN" "tax-treatment-NSO.dtd">
<tp:taxon-treatment xmlns:tp="http://www.plazi.org/taxpub"><tp:treatment-meta><kwd-group><label>Taxon classification</label><kwd><named-content xmlns:xlink="http://www.w3.org/1999/xlink" content-type="kingdom">Plantae</named-content></kwd><kwd><named-content xmlns:xlink="http://www.w3.org/1999/xlink" content-type="order">Fabales</named-content></kwd><kwd><named-content xmlns:xlink="http://www.w3.org/1999/xlink" content-type="family">Fabaceae</named-content></kwd></kwd-group><mixed-citation publication-type="journal"><person-group><name><surname>Compton</surname><given-names>James A.</given-names></name><name><surname>Schrire</surname><given-names>Brian D.</given-names></name><name><surname>Könyves3</surname><given-names>Kálmán</given-names></name><name><surname>Forest</surname><given-names>Félix</given-names></name><name><surname>Malakasi</surname><given-names>Panagiota</given-names></name><name><surname>Sawai Mattapha</surname><given-names/></name><name><surname>Sirichamorn</surname><given-names>Yotsawate</given-names></name></person-group><article-title>The <italic><tp:taxon-name><tp:taxon-name-part taxon-name-part-type="genus" reg="Callerya">Callerya</tp:taxon-name-part></tp:taxon-name></italic> Group redefined and Tribe <tp:taxon-name><tp:taxon-name-part taxon-name-part-type="genus" reg="Wisterieae">Wisterieae</tp:taxon-name-part></tp:taxon-name> (<tp:taxon-name><tp:taxon-name-part taxon-name-part-type="genus" reg="Fabaceae">Fabaceae</tp:taxon-name-part></tp:taxon-name>) emended based on morphology and data from nuclear and chloroplast DNA sequences</article-title><source>PhytoKeys</source><day>26</day><month>6</month><year>2019</year><volume>125</volume><fpage>1</fpage><lpage>112</lpage><pub-id pub-id-type="doi">10.3897/phytokeys.125.34877</pub-id></mixed-citation></tp:treatment-meta><tp:nomenclature><label>11.</label><tp:taxon-name>
                <tp:taxon-name-part taxon-name-part-type="genus" reg="Afgekia">Afgekia</tp:taxon-name-part>
              </tp:taxon-name><tp:taxon-authority>Craib, Bull. Misc. Inform. Kew 1927(9): 376 (1927), emend. nov. J.Compton &amp; Schrire</tp:taxon-authority></tp:nomenclature><tp:treatment-sec sec-type="diagnosis" id="SECID0EHSDO"><title>Diagnosis.</title><p>Both species of <italic><tp:taxon-name><tp:taxon-name-part taxon-name-part-type="genus" reg="Afgekia">Afgekia</tp:taxon-name-part></tp:taxon-name></italic> have two pairs of callosities on the standard petal (vs. one pair in all other genera). Stipules are the longest in the tribe 10–25 mm long (vs. 3–12 mm in <italic><tp:taxon-name><tp:taxon-name-part taxon-name-part-type="genus" reg="Sarcodum">Sarcodum</tp:taxon-name-part></tp:taxon-name></italic>; 5–10 mm in <italic><tp:taxon-name><tp:taxon-name-part taxon-name-part-type="genus" reg="Endosamara">Endosamara</tp:taxon-name-part></tp:taxon-name></italic>). Floral bracts are also the longest 30–45 mm (vs. 6–20 mm in <italic><tp:taxon-name><tp:taxon-name-part taxon-name-part-type="genus" reg="Sarcodum">Sarcodum</tp:taxon-name-part></tp:taxon-name></italic>). Bracteoles are absent (vs. present in <italic><tp:taxon-name><tp:taxon-name-part taxon-name-part-type="genus" reg="Padbruggea">Padbruggea</tp:taxon-name-part></tp:taxon-name></italic>). The oblong pods are 6–9 cm long, smooth with a velutinous indumentum (vs. 10–25 mm long, obovate or oblong, coarsely ridged and tomentose in <italic><tp:taxon-name><tp:taxon-name-part taxon-name-part-type="genus" reg="Padbruggea">Padbruggea</tp:taxon-name-part></tp:taxon-name></italic>). Seeds are flattened ellipsoid or flattened orbicular 8–13 mm thick (vs. ovoid or oblong 15–30 mm thick in <italic><tp:taxon-name><tp:taxon-name-part taxon-name-part-type="genus" reg="Padbruggea">Padbruggea</tp:taxon-name-part></tp:taxon-name></italic>).</p></tp:treatment-sec><tp:treatment-sec sec-type="type species" id="SECID0E5TDO"><title>Type species.</title><p><italic><tp:taxon-name><tp:taxon-name-part taxon-name-part-type="genus" reg="Afgekia">Afgekia</tp:taxon-name-part><tp:taxon-name-part taxon-name-part-type="species" reg="sericea">sericea</tp:taxon-name-part></tp:taxon-name></italic> Craib.</p></tp:treatment-sec><tp:treatment-sec sec-type="description" id="SECID0EPUDO"><title>Genus description.</title><p>Scrambling climbers to 10–20 m. <italic>Stems</italic> green becoming brown, terete, densely sericeous. <italic>Leaves</italic> with 9–17 leaflets, evergreen, finely sericeous above and densely silvery sericeous below, imparipinnate, rachis 8–25 cm long. <italic>Stipules</italic> 10–25 mm long, linear-lanceolate, persistent. <italic>Stipels</italic> 3–5 mm long, acicular. <italic>Leaflets</italic> 3–8 × 2–3 cm, ovate to elliptic, apex softly mucronate, margins finely ciliate, base cuneate or obtuse. <italic>Inflorescence</italic> an erect leafy raceme 30–70 cm long, peduncle silvery sericeous. <italic>Flowers</italic> 23–25 mm long, emerging from June – November. <italic>Floral bracts</italic> 15–35 mm long, lanceolate, apex attenuate, densely pubescent, deep pink (purple in <italic><tp:taxon-name><tp:taxon-name-part taxon-name-part-type="genus" reg="Afgekia">A.</tp:taxon-name-part><tp:taxon-name-part taxon-name-part-type="species" reg="mahidoliae">mahidoliae</tp:taxon-name-part></tp:taxon-name></italic>), caducous. <italic>Bracteoles</italic> absent. <italic>Pedicels</italic> 7–20 mm long, sericeous. <italic>Calyx</italic> 5–7 × 5 mm campanulate, green, ivory, pinkish or purple and sericeous externally, five lobed, teeth pubescent and long acuminate, upper 2 teeth 4–8 mm long, lower 3 teeth with central tooth longest 15–17 mm, laterals 7–9 mm long. <italic>Standard</italic> 15–28 × 20–25 mm, ovate-elliptic, cream suffused with pale or dark pink or purple, sometimes streaked at base, nectar guide pale or dark yellow or greenish, back of standard densely sericeous, apex acute. Callosities in two series, a small papillate pair near the base beneath a much larger corniculate pair either side of the midline. <italic>Wing petals</italic> 20–25 × 5–7 mm, deep pink or purple, slightly falcate, glabrous except for a ciliate fringe below the apex, more or less equal in length to the keel, obovate, apex acute conjoined over the keel, basal claws 3 mm long, with either one (<italic><tp:taxon-name><tp:taxon-name-part taxon-name-part-type="genus" reg="Afgekia">A.</tp:taxon-name-part><tp:taxon-name-part taxon-name-part-type="species" reg="mahidoliae">mahidoliae</tp:taxon-name-part></tp:taxon-name></italic>) or two auricles (<!--PageBreak --><italic><tp:taxon-name><tp:taxon-name-part taxon-name-part-type="genus" reg="Afgekia">A.</tp:taxon-name-part><tp:taxon-name-part taxon-name-part-type="species" reg="sericea">sericea</tp:taxon-name-part></tp:taxon-name></italic>). <italic>Keel petals</italic> 23–26 × 7–15 mm, white, sericeous externally, broadly navicular, claws 3–8 mm long, apex rounded. <italic>Stamens</italic> diadelphous, nine fused together, the vexillary one free but lying adnate to the others, all curved upwards at apex, glabrous (basally tufted in <italic><tp:taxon-name><tp:taxon-name-part taxon-name-part-type="genus" reg="Afgekia">A.</tp:taxon-name-part><tp:taxon-name-part taxon-name-part-type="species" reg="sericea">sericea</tp:taxon-name-part></tp:taxon-name></italic>). <italic>Ovary</italic> sericeous, style 1–3 mm long, glabrous, (tufted apically in <italic><tp:taxon-name><tp:taxon-name-part taxon-name-part-type="genus" reg="Afgekia">A.</tp:taxon-name-part><tp:taxon-name-part taxon-name-part-type="species" reg="mahidoliae">mahidoliae</tp:taxon-name-part></tp:taxon-name></italic>) curved upwards at apex, <italic>stigma</italic> punctate. <italic>Pods</italic> 6–15 × 3–4 cm, inflated, elliptic or oblong, dehiscent, surface smooth to slightly wrinkled, velutinous, subseptate. <italic>Seeds</italic> 2–3, flattened-ellipsoid or orbicular, 15–25 × 10–14 × 8–13 mm, hilum strap-shaped 15–30 mm long. Plate <xref ref-type="fig" rid="F4">2 A–C, E</xref>)</p></tp:treatment-sec><tp:treatment-sec sec-type="etymology" id="SECID0EGYDO"><title>Etymology.</title><p><italic><tp:taxon-name><tp:taxon-name-part taxon-name-part-type="genus" reg="Afgekia">Afgekia</tp:taxon-name-part></tp:taxon-name></italic> commemorates Arther Francis George Kerr (1877–1942), Irish physician and pioneering botanist in Thailand.</p></tp:treatment-sec><tp:treatment-sec><!--Section generated to contain objects referenced in tp:taxon-treatment.--><fig id="F4" position="float" orientation="portrait"><label>Plate 2.</label><caption><p><italic><tp:taxon-name><tp:taxon-name-part taxon-name-part-type="genus" reg="Afgekia">Afgekia</tp:taxon-name-part></tp:taxon-name>, <tp:taxon-name><tp:taxon-name-part taxon-name-part-type="genus" reg="Sarcodum">Sarcodum</tp:taxon-name-part></tp:taxon-name></italic> and <italic><tp:taxon-name><tp:taxon-name-part taxon-name-part-type="genus" reg="Padbruggea">Padbruggea</tp:taxon-name-part></tp:taxon-name></italic>. <bold>A</bold><italic><tp:taxon-name><tp:taxon-name-part taxon-name-part-type="genus" reg="Afgekia">Afgekia</tp:taxon-name-part><tp:taxon-name-part taxon-name-part-type="species" reg="mahidoliae">mahidoliae</tp:taxon-name-part></tp:taxon-name></italic>, Thailand, Sai Yok distr. Kanchanaburi, <italic>Y.Sirichamorn</italic> s.n.. <bold>B, C</bold><italic><tp:taxon-name><tp:taxon-name-part taxon-name-part-type="genus" reg="Afgekia">Afgekia</tp:taxon-name-part><tp:taxon-name-part taxon-name-part-type="species" reg="sericea">sericea</tp:taxon-name-part></tp:taxon-name></italic> Thailand <italic>S.Mattapha 1158</italic><bold>D</bold><italic><tp:taxon-name><tp:taxon-name-part taxon-name-part-type="genus" reg="Sarcodum">Sarcodum</tp:taxon-name-part><tp:taxon-name-part taxon-name-part-type="species" reg="scandens">scandens</tp:taxon-name-part></tp:taxon-name></italic> Vietnam, Quang Binh Prov. <italic>Lôc &amp; Quang P11554</italic><bold>E</bold><italic><tp:taxon-name><tp:taxon-name-part taxon-name-part-type="genus" reg="Afgekia">Afgekia</tp:taxon-name-part><tp:taxon-name-part taxon-name-part-type="species" reg="mahidiliae">mahidiliae</tp:taxon-name-part></tp:taxon-name></italic> Thailand, Sai Yok distr. Kanchanaburi <italic>Y.Sirichamorn s.n.</italic>. <bold>F</bold><italic><tp:taxon-name><tp:taxon-name-part taxon-name-part-type="genus" reg="Sarcodum">Sarcodum</tp:taxon-name-part><tp:taxon-name-part taxon-name-part-type="species" reg="scandens">scandens</tp:taxon-name-part></tp:taxon-name></italic> Vietnam, Quang Binh Prov. <italic>Lôc &amp; Quang P11554</italic><bold>G</bold><italic><tp:taxon-name><tp:taxon-name-part taxon-name-part-type="genus" reg="Sarcodum">Sarcodum</tp:taxon-name-part><tp:taxon-name-part taxon-name-part-type="species" reg="scandens">scandens</tp:taxon-name-part></tp:taxon-name></italic> Laos, Sop Teuang, Bolikhamxai Prov. <italic>S.Lanorsavanh 1299</italic><bold>H, I</bold><italic><tp:taxon-name><tp:taxon-name-part taxon-name-part-type="genus" reg="Padbruggea">Padbruggea</tp:taxon-name-part><tp:taxon-name-part taxon-name-part-type="species" reg="filipes">filipes</tp:taxon-name-part></tp:taxon-name></italic> Thailand, Chiang Mai, <italic>Y.Sirichamorn &amp; S.Mattapha YSM2017-1</italic>.</p></caption><graphic xmlns:xlink="http://www.w3.org/1999/xlink" xlink:href="phytokeys-125-001-g005.jpg" position="float" orientation="portrait" xlink:type="simple" id="oo_313258.jpg"/></fig></tp:treatment-sec></tp:taxon-treatment>
