# Supplementary material for: The Callerya Group redefined and Tribe Wisterieae (Fabaceae) emended based on morphology and data from nuclear and chloroplast DNA sequences
Source: PhytoKeys. 2019 Jun 26;125:1–112. doi: 10.3897/phytokeys.125.34877 (PMC6610001; doi:10.3897/phytokeys.125.34877)
Supplement: XML Treatment for Afgekia sericea [file phytokeys.125.34877-treatment48.xml]

<!DOCTYPE tp:taxon-treatment
  PUBLIC "-//TaxonX//DTD Taxonomic Treatment Publishing DTD v0 20100105//EN" "tax-treatment-NSO.dtd">
<tp:taxon-treatment xmlns:tp="http://www.plazi.org/taxpub"><tp:treatment-meta><kwd-group><label>Taxon classification</label><kwd><named-content xmlns:xlink="http://www.w3.org/1999/xlink" content-type="kingdom">Plantae</named-content></kwd><kwd><named-content xmlns:xlink="http://www.w3.org/1999/xlink" content-type="order">Fabales</named-content></kwd><kwd><named-content xmlns:xlink="http://www.w3.org/1999/xlink" content-type="family">Fabaceae</named-content></kwd></kwd-group><mixed-citation publication-type="journal"><person-group><name><surname>Compton</surname><given-names>James A.</given-names></name><name><surname>Schrire</surname><given-names>Brian D.</given-names></name><name><surname>Könyves3</surname><given-names>Kálmán</given-names></name><name><surname>Forest</surname><given-names>Félix</given-names></name><name><surname>Malakasi</surname><given-names>Panagiota</given-names></name><name><surname>Sawai Mattapha</surname><given-names/></name><name><surname>Sirichamorn</surname><given-names>Yotsawate</given-names></name></person-group><article-title>The <italic><tp:taxon-name><tp:taxon-name-part taxon-name-part-type="genus" reg="Callerya">Callerya</tp:taxon-name-part></tp:taxon-name></italic> Group redefined and Tribe <tp:taxon-name><tp:taxon-name-part taxon-name-part-type="genus" reg="Wisterieae">Wisterieae</tp:taxon-name-part></tp:taxon-name> (<tp:taxon-name><tp:taxon-name-part taxon-name-part-type="genus" reg="Fabaceae">Fabaceae</tp:taxon-name-part></tp:taxon-name>) emended based on morphology and data from nuclear and chloroplast DNA sequences</article-title><source>PhytoKeys</source><day>26</day><month>6</month><year>2019</year><volume>125</volume><fpage>1</fpage><lpage>112</lpage><pub-id pub-id-type="doi">10.3897/phytokeys.125.34877</pub-id></mixed-citation></tp:treatment-meta><tp:nomenclature><tp:taxon-name>
                <tp:taxon-name-part taxon-name-part-type="genus" reg="Afgekia">Afgekia</tp:taxon-name-part>
                <tp:taxon-name-part taxon-name-part-type="species" reg="sericea">sericea</tp:taxon-name-part>
              </tp:taxon-name><tp:taxon-authority>Craib, Bull. Misc. Inform. Kew 1927(9): 377 (1927)</tp:taxon-authority></tp:nomenclature><tp:treatment-sec sec-type="material" id="SECID0EB3DO"><title>Type.</title><p>Thailand, “Korat [Nakhon Ratchasima], August 1924, pink flowers, climber, Tua pep chang”, <italic><tp:taxon-name><tp:taxon-name-part taxon-name-part-type="genus" reg="Anuwat">Anuwat</tp:taxon-name-part></tp:taxon-name></italic> 4 [also called Phya <tp:taxon-name><tp:taxon-name-part taxon-name-part-type="genus" reg="Anuwat">Anuwat</tp:taxon-name-part></tp:taxon-name> Wanaraks], K000881060 (K, holo.!)</p></tp:treatment-sec><tp:treatment-sec sec-type="Illustrations" id="SECID0EU3DO"><title>Illustrations.</title><p>Lôc and Vidal in Fl. Cambodge, Laos &amp; Vietnam 30: 14, t. 2 [10–11] (2001); Sirichamorn, MSc Thesis Pl. 4.2 [A1-A3] (2006). <ext-link xmlns:xlink="http://www.w3.org/1999/xlink" xlink:type="simple" ext-link-type="uri" xlink:href="https://florafaunaweb.nparks.gov.sg/special-pages/plant-detail.aspx?id=1301">https://florafaunaweb.nparks.gov.sg/special-pages/plant-detail.aspx?id=1301</ext-link> (Plate <xref ref-type="fig" rid="F4">2B, C</xref>).</p></tp:treatment-sec><tp:treatment-sec sec-type="distribution" id="SECID0ED4DO"><title>Distribution.</title><p>Laos; Thailand (Saraburi, Buri Ram, Chaiyaphum, Nakhon Ratchasima, Prachin Buri); Vietnam.</p></tp:treatment-sec><tp:treatment-sec sec-type="habitat" id="SECID0EI4DO"><title>Habitat.</title><p>Open sites in dry evergreen forest scrambling over shrubs at 200 to 520 m.</p></tp:treatment-sec><tp:treatment-sec><!--Section generated to contain objects referenced in tp:taxon-treatment.--><fig id="F4" position="float" orientation="portrait"><label>Plate 2.</label><caption><p><italic><tp:taxon-name><tp:taxon-name-part taxon-name-part-type="genus" reg="Afgekia">Afgekia</tp:taxon-name-part></tp:taxon-name>, <tp:taxon-name><tp:taxon-name-part taxon-name-part-type="genus" reg="Sarcodum">Sarcodum</tp:taxon-name-part></tp:taxon-name></italic> and <italic><tp:taxon-name><tp:taxon-name-part taxon-name-part-type="genus" reg="Padbruggea">Padbruggea</tp:taxon-name-part></tp:taxon-name></italic>. <bold>A</bold><italic><tp:taxon-name><tp:taxon-name-part taxon-name-part-type="genus" reg="Afgekia">Afgekia</tp:taxon-name-part><tp:taxon-name-part taxon-name-part-type="species" reg="mahidoliae">mahidoliae</tp:taxon-name-part></tp:taxon-name></italic>, Thailand, Sai Yok distr. Kanchanaburi, <italic>Y.Sirichamorn</italic> s.n.. <bold>B, C</bold><italic><tp:taxon-name><tp:taxon-name-part taxon-name-part-type="genus" reg="Afgekia">Afgekia</tp:taxon-name-part><tp:taxon-name-part taxon-name-part-type="species" reg="sericea">sericea</tp:taxon-name-part></tp:taxon-name></italic> Thailand <italic>S.Mattapha 1158</italic><bold>D</bold><italic><tp:taxon-name><tp:taxon-name-part taxon-name-part-type="genus" reg="Sarcodum">Sarcodum</tp:taxon-name-part><tp:taxon-name-part taxon-name-part-type="species" reg="scandens">scandens</tp:taxon-name-part></tp:taxon-name></italic> Vietnam, Quang Binh Prov. <italic>Lôc &amp; Quang P11554</italic><bold>E</bold><italic><tp:taxon-name><tp:taxon-name-part taxon-name-part-type="genus" reg="Afgekia">Afgekia</tp:taxon-name-part><tp:taxon-name-part taxon-name-part-type="species" reg="mahidiliae">mahidiliae</tp:taxon-name-part></tp:taxon-name></italic> Thailand, Sai Yok distr. Kanchanaburi <italic>Y.Sirichamorn s.n.</italic>. <bold>F</bold><italic><tp:taxon-name><tp:taxon-name-part taxon-name-part-type="genus" reg="Sarcodum">Sarcodum</tp:taxon-name-part><tp:taxon-name-part taxon-name-part-type="species" reg="scandens">scandens</tp:taxon-name-part></tp:taxon-name></italic> Vietnam, Quang Binh Prov. <italic>Lôc &amp; Quang P11554</italic><bold>G</bold><italic><tp:taxon-name><tp:taxon-name-part taxon-name-part-type="genus" reg="Sarcodum">Sarcodum</tp:taxon-name-part><tp:taxon-name-part taxon-name-part-type="species" reg="scandens">scandens</tp:taxon-name-part></tp:taxon-name></italic> Laos, Sop Teuang, Bolikhamxai Prov. <italic>S.Lanorsavanh 1299</italic><bold>H, I</bold><italic><tp:taxon-name><tp:taxon-name-part taxon-name-part-type="genus" reg="Padbruggea">Padbruggea</tp:taxon-name-part><tp:taxon-name-part taxon-name-part-type="species" reg="filipes">filipes</tp:taxon-name-part></tp:taxon-name></italic> Thailand, Chiang Mai, <italic>Y.Sirichamorn &amp; S.Mattapha YSM2017-1</italic>.</p></caption><graphic xmlns:xlink="http://www.w3.org/1999/xlink" xlink:href="phytokeys-125-001-g005.jpg" position="float" orientation="portrait" xlink:type="simple" id="oo_313258.jpg"/></fig></tp:treatment-sec></tp:taxon-treatment>
