# Supplementary material for: The Callerya Group redefined and Tribe Wisterieae (Fabaceae) emended based on morphology and data from nuclear and chloroplast DNA sequences
Source: PhytoKeys. 2019 Jun 26;125:1–112. doi: 10.3897/phytokeys.125.34877 (PMC6610001; doi:10.3897/phytokeys.125.34877)
Supplement: XML Treatment for Padbruggea [file phytokeys.125.34877-treatment50.xml]

<!DOCTYPE tp:taxon-treatment
  PUBLIC "-//TaxonX//DTD Taxonomic Treatment Publishing DTD v0 20100105//EN" "tax-treatment-NSO.dtd">
<tp:taxon-treatment xmlns:tp="http://www.plazi.org/taxpub"><tp:treatment-meta><kwd-group><label>Taxon classification</label><kwd><named-content xmlns:xlink="http://www.w3.org/1999/xlink" content-type="kingdom">Plantae</named-content></kwd><kwd><named-content xmlns:xlink="http://www.w3.org/1999/xlink" content-type="order">Fabales</named-content></kwd><kwd><named-content xmlns:xlink="http://www.w3.org/1999/xlink" content-type="family">Fabaceae</named-content></kwd></kwd-group><mixed-citation publication-type="journal"><person-group><name><surname>Compton</surname><given-names>James A.</given-names></name><name><surname>Schrire</surname><given-names>Brian D.</given-names></name><name><surname>Könyves3</surname><given-names>Kálmán</given-names></name><name><surname>Forest</surname><given-names>Félix</given-names></name><name><surname>Malakasi</surname><given-names>Panagiota</given-names></name><name><surname>Sawai Mattapha</surname><given-names/></name><name><surname>Sirichamorn</surname><given-names>Yotsawate</given-names></name></person-group><article-title>The <italic><tp:taxon-name><tp:taxon-name-part taxon-name-part-type="genus" reg="Callerya">Callerya</tp:taxon-name-part></tp:taxon-name></italic> Group redefined and Tribe <tp:taxon-name><tp:taxon-name-part taxon-name-part-type="genus" reg="Wisterieae">Wisterieae</tp:taxon-name-part></tp:taxon-name> (<tp:taxon-name><tp:taxon-name-part taxon-name-part-type="genus" reg="Fabaceae">Fabaceae</tp:taxon-name-part></tp:taxon-name>) emended based on morphology and data from nuclear and chloroplast DNA sequences</article-title><source>PhytoKeys</source><day>26</day><month>6</month><year>2019</year><volume>125</volume><fpage>1</fpage><lpage>112</lpage><pub-id pub-id-type="doi">10.3897/phytokeys.125.34877</pub-id></mixed-citation></tp:treatment-meta><tp:nomenclature><label>12.</label><tp:taxon-name>
              <tp:taxon-name-part taxon-name-part-type="genus" reg="Padbruggea">Padbruggea</tp:taxon-name-part>
            </tp:taxon-name><tp:taxon-authority>Miq., Fl. Nederl. Ind. 1(1): 150 (1855), emend. nov. J.Compton &amp; Schrire</tp:taxon-authority></tp:nomenclature><tp:treatment-sec sec-type="diagnosis" id="SECID0ENBEO"><title>Diagnosis.</title><p><italic><tp:taxon-name><tp:taxon-name-part taxon-name-part-type="genus" reg="Padbruggea">Padbruggea</tp:taxon-name-part></tp:taxon-name></italic> has robust panicles with the peduncle and lateral axes densely brown velutinous (vs. robust panicles with peduncle and lateral axes finely grey-pubescent in <italic><tp:taxon-name><tp:taxon-name-part taxon-name-part-type="genus" reg="Austrocallerya">Austrocallerya</tp:taxon-name-part></tp:taxon-name></italic>). <italic><tp:taxon-name><tp:taxon-name-part taxon-name-part-type="genus" reg="Padbruggea">Padbruggea</tp:taxon-name-part></tp:taxon-name></italic> has inflated, 4.5–11 cm wide, oblong or obovoid coarsely ridged fruits (vs. inflated, 3–5.2 cm wide, fusiform, finely ridged or striate and torulose pods in <italic><tp:taxon-name><tp:taxon-name-part taxon-name-part-type="genus" reg="Austrocallerya">Austrocallerya</tp:taxon-name-part></tp:taxon-name></italic>). <italic><tp:taxon-name><tp:taxon-name-part taxon-name-part-type="genus" reg="Austrocallerya">Austrocallerya</tp:taxon-name-part></tp:taxon-name></italic> has arching type callosities on the standard petals vs. large papillate callosities in <italic><tp:taxon-name><tp:taxon-name-part taxon-name-part-type="genus" reg="Padbruggea">Padbruggea</tp:taxon-name-part><tp:taxon-name-part taxon-name-part-type="species" reg="filipes">filipes</tp:taxon-name-part></tp:taxon-name></italic> or ridge type callosities in <italic><tp:taxon-name><tp:taxon-name-part taxon-name-part-type="genus" reg="Padbruggea">P.</tp:taxon-name-part><tp:taxon-name-part taxon-name-part-type="species" reg="dasyphylla">dasyphylla</tp:taxon-name-part></tp:taxon-name></italic> and <italic><tp:taxon-name><tp:taxon-name-part taxon-name-part-type="genus" reg="Padbruggea">P.</tp:taxon-name-part><tp:taxon-name-part taxon-name-part-type="species" reg="maingayi">maingayi</tp:taxon-name-part></tp:taxon-name></italic>. <italic><tp:taxon-name><tp:taxon-name-part taxon-name-part-type="genus" reg="Padbruggea">Padbruggea</tp:taxon-name-part></tp:taxon-name></italic> is distributed from southern China, IndoChina, Indonesia, Malaysia, Thailand to Myanmar whereas <italic><tp:taxon-name><tp:taxon-name-part taxon-name-part-type="genus" reg="Austrocallerya">Austrocallerya</tp:taxon-name-part></tp:taxon-name></italic> occurs in Australia, New Guinea, and some of the adjacent Pacific islands as far south as New Caledonia and Norfolk Island.</p></tp:treatment-sec><tp:treatment-sec sec-type="type species" id="SECID0EFEEO"><title>Type species.</title><p><italic><tp:taxon-name><tp:taxon-name-part taxon-name-part-type="genus" reg="Padbruggea">Padbruggea</tp:taxon-name-part><tp:taxon-name-part taxon-name-part-type="species" reg="dasyphylla">dasyphylla</tp:taxon-name-part></tp:taxon-name></italic> Miq.</p></tp:treatment-sec><tp:treatment-sec sec-type="description" id="SECID0EWEEO"><title>Genus description.</title><p>Scrambling climbers reaching 15–25 m. <italic>Stems</italic> dark green becoming brown, terete, densely brown pubescent when young, glabrescent. <italic>Leaves</italic> with 9–19 leaflets, evergreen, pubescent above and below when young, glabrescent or sparsely pubescent at maturity, imparipinnate, rachis 10–30 cm long. <italic>Stipules</italic> 1–8 mm long, ovate or lanceolate, caducous, pubescent or sericeous externally, glabrous internally. <italic>Stipels</italic> 1–3 mm long, filiform, glabrous or setaceous (absent in <italic><tp:taxon-name><tp:taxon-name-part taxon-name-part-type="genus" reg="Padbruggea">P.</tp:taxon-name-part><tp:taxon-name-part taxon-name-part-type="species" reg="filipes">filipes</tp:taxon-name-part></tp:taxon-name></italic>). <italic>Leaflets</italic> 5–12 × 2–3 cm, oblong, ovate or elliptic, apex acute or acuminate, margins glabrous or ciliate, base rounded or obtuse. <italic>Inflorescence</italic> an erect terminal, sometimes leafy or cauliflorous panicle 7–35 cm long, peduncle silvery or brown tomentose. <italic>Flowers</italic> 13–25 mm long, emerging from April – June (July – August <italic><tp:taxon-name><tp:taxon-name-part taxon-name-part-type="genus" reg="Padbruggea">P.</tp:taxon-name-part><tp:taxon-name-part taxon-name-part-type="species" reg="filipes">filipes</tp:taxon-name-part></tp:taxon-name></italic>). <italic>Floral bracts</italic> 5–25 mm long, linear-lanceolate, ovate or cupuliform, apex acute to acuminate, densely pubescent externally and internally, margin ciliate, green, (pink or purple in <italic><tp:taxon-name><tp:taxon-name-part taxon-name-part-type="genus" reg="Padbruggea">P.</tp:taxon-name-part><tp:taxon-name-part taxon-name-part-type="species" reg="filipes">filipes</tp:taxon-name-part></tp:taxon-name></italic>), caducous. <italic>Bracteoles</italic> 3–6 mm long, narrowly lanceolate, caducous (linear 1 mm long <italic><tp:taxon-name><tp:taxon-name-part taxon-name-part-type="genus" reg="Padbruggea">P.</tp:taxon-name-part><tp:taxon-name-part taxon-name-part-type="species" reg="filipes">filipes</tp:taxon-name-part></tp:taxon-name></italic>). <italic>Pedicels</italic> 4–7 mm long, densely pubescent (15–25 mm long, sericeous in <italic><tp:taxon-name><tp:taxon-name-part taxon-name-part-type="genus" reg="Padbruggea">P.</tp:taxon-name-part><tp:taxon-name-part taxon-name-part-type="species" reg="filipes">filipes</tp:taxon-name-part></tp:taxon-name></italic>). <italic>Calyx</italic> 4–5 × 5 mm campanulate, green or purple, sericeous externally, glabrous internally, five lobed, teeth acute 1–6 mm long, margins ciliate. <italic>Standard</italic> 14–25 × 14–22 mm, orbicular, inner surface lilac or pinkish, nectar guide yellow, back of standard pubescent, apex emarginate, callosities of ridge type (papillate in <italic><tp:taxon-name><tp:taxon-name-part taxon-name-part-type="genus" reg="Padbruggea">P.</tp:taxon-name-part><tp:taxon-name-part taxon-name-part-type="species" reg="filipes">filipes</tp:taxon-name-part></tp:taxon-name></italic>). <italic>Wing petals</italic> 13–20 × 8–11 mm, violet or pinkish, slightly falcate, glabrous, more or less equal in length to the keel, elliptic, apex rounded, basal claw 4–5 mm long. <italic>Keel petals</italic> 10–15 × 3–10 mm, white, densely hairy along lower margin externally (glabrous in <italic><tp:taxon-name><tp:taxon-name-part taxon-name-part-type="genus" reg="Padbruggea">P.</tp:taxon-name-part><tp:taxon-name-part taxon-name-part-type="species" reg="filipes">filipes</tp:taxon-name-part></tp:taxon-name></italic>); navicular, claw 3–10 mm long, apex acute or rounded. <italic>Stamens</italic> diadelphous, nine fused together, the vexillary one free, all curved upwards at apex, glabrous. <italic>Ovary</italic> densely pubescent or sericeous, style 3–4 mm long, glabrous, tufted at base, curved upwards at apex, <italic>stigma</italic> punctate. <italic>Pods</italic> 10–25 × 5–11 cm, inflated, obovoid, compressed-cuboid or oblong, dehiscent, surface coarsely ridged to rugose, velutinous, subseptate. <italic>Seeds</italic> 1–2, elliptic-ovoid or prolate-spheroid, 50–80 × 40–45 × 30–45 mm, hilum strap-shaped 16–36 mm long.</p><!--PageBreak --></tp:treatment-sec></tp:taxon-treatment>
