# Supplementary material for: The Callerya Group redefined and Tribe Wisterieae (Fabaceae) emended based on morphology and data from nuclear and chloroplast DNA sequences
Source: PhytoKeys. 2019 Jun 26;125:1–112. doi: 10.3897/phytokeys.125.34877 (PMC6610001; doi:10.3897/phytokeys.125.34877)
Supplement: XML Treatment for Padbruggea dasyphylla [file phytokeys.125.34877-treatment51.xml]

<!DOCTYPE tp:taxon-treatment
  PUBLIC "-//TaxonX//DTD Taxonomic Treatment Publishing DTD v0 20100105//EN" "tax-treatment-NSO.dtd">
<tp:taxon-treatment xmlns:tp="http://www.plazi.org/taxpub"><tp:treatment-meta><kwd-group><label>Taxon classification</label><kwd><named-content xmlns:xlink="http://www.w3.org/1999/xlink" content-type="kingdom">Plantae</named-content></kwd><kwd><named-content xmlns:xlink="http://www.w3.org/1999/xlink" content-type="order">Fabales</named-content></kwd><kwd><named-content xmlns:xlink="http://www.w3.org/1999/xlink" content-type="family">Fabaceae</named-content></kwd></kwd-group><mixed-citation publication-type="journal"><person-group><name><surname>Compton</surname><given-names>James A.</given-names></name><name><surname>Schrire</surname><given-names>Brian D.</given-names></name><name><surname>Könyves3</surname><given-names>Kálmán</given-names></name><name><surname>Forest</surname><given-names>Félix</given-names></name><name><surname>Malakasi</surname><given-names>Panagiota</given-names></name><name><surname>Sawai Mattapha</surname><given-names/></name><name><surname>Sirichamorn</surname><given-names>Yotsawate</given-names></name></person-group><article-title>The <italic><tp:taxon-name><tp:taxon-name-part taxon-name-part-type="genus" reg="Callerya">Callerya</tp:taxon-name-part></tp:taxon-name></italic> Group redefined and Tribe <tp:taxon-name><tp:taxon-name-part taxon-name-part-type="genus" reg="Wisterieae">Wisterieae</tp:taxon-name-part></tp:taxon-name> (<tp:taxon-name><tp:taxon-name-part taxon-name-part-type="genus" reg="Fabaceae">Fabaceae</tp:taxon-name-part></tp:taxon-name>) emended based on morphology and data from nuclear and chloroplast DNA sequences</article-title><source>PhytoKeys</source><day>26</day><month>6</month><year>2019</year><volume>125</volume><fpage>1</fpage><lpage>112</lpage><pub-id pub-id-type="doi">10.3897/phytokeys.125.34877</pub-id></mixed-citation></tp:treatment-meta><tp:nomenclature><tp:taxon-name>
                <tp:taxon-name-part taxon-name-part-type="genus" reg="Padbruggea">Padbruggea</tp:taxon-name-part>
                <tp:taxon-name-part taxon-name-part-type="species" reg="dasyphylla">dasyphylla</tp:taxon-name-part>
              </tp:taxon-name><tp:taxon-authority>Miq., Fl. Ned. Ind. 1(1): 150 (1855)</tp:taxon-authority><tp:nomenclature-citation-list><tp:nomenclature-citation><tp:taxon-name>
                    <tp:taxon-name-part taxon-name-part-type="genus" reg="Padbruggea"/>
                    <tp:taxon-name-part taxon-name-part-type="species" reg="dasyphylla"/>
                  </tp:taxon-name><comment>= <tp:taxon-name><tp:taxon-name-part taxon-name-part-type="genus" reg="Millettia">Millettia</tp:taxon-name-part><tp:taxon-name-part taxon-name-part-type="species" reg="oocarpa">oocarpa</tp:taxon-name-part></tp:taxon-name> Prain ex King, J. Asiat. Soc. Bengal Pt. 2, Nat. Hist. 66(2): 92 (1897). Type: Malaysia, Perak, Batu Togoh 250 ft. “climber, June 1888”, [Leonard] Wray 2141, K000881018 (K, lecto.! designated here); Paratypes: Malaysia, Perak, [Revd. Benedetto] <italic>Scortechini</italic> 429, BM001217299 (BM!); K000881017 “<tp:taxon-name><tp:taxon-name-part taxon-name-part-type="genus" reg="Derris">Derris</tp:taxon-name-part></tp:taxon-name> n. sp. Sect <tp:taxon-name><tp:taxon-name-part taxon-name-part-type="section" reg="Aganope">Aganope</tp:taxon-name-part></tp:taxon-name>” Herb. Mus. Perak (K!); (CAL, x 2). </comment></tp:nomenclature-citation></tp:nomenclature-citation-list></tp:nomenclature><tp:treatment-sec sec-type="material" id="SECID0EPOEO"><title>Type.</title><p>Indonesia, Java, “A ki kialys, leguminos, Sallak, Java. <italic><tp:taxon-name><tp:taxon-name-part taxon-name-part-type="genus" reg="Derris">Derris</tp:taxon-name-part><tp:taxon-name-part taxon-name-part-type="species" reg="tomentella">tomentella</tp:taxon-name-part></tp:taxon-name></italic> Bl.” [Blume scripsit] Herb. Lugd. Batav. 908.114-1723, April 1825, <italic>Blume s.n..</italic>, L1978535 (L, lecto.! designated here); Herb. Lugd. Batav. 908.114-1724, L1978536 (L, isolecto.!) ≡ <italic><tp:taxon-name><tp:taxon-name-part taxon-name-part-type="genus" reg="Millettia">Millettia</tp:taxon-name-part><tp:taxon-name-part taxon-name-part-type="species" reg="dasyphylla">dasyphylla</tp:taxon-name-part></tp:taxon-name></italic> (Miq.) Boerl., Handl. Fl. Ned. Ind. 1(2): 349 (1890) ≡ <italic><tp:taxon-name><tp:taxon-name-part taxon-name-part-type="genus" reg="Callerya">Callerya</tp:taxon-name-part><tp:taxon-name-part taxon-name-part-type="species" reg="dasyphylla">dasyphylla</tp:taxon-name-part></tp:taxon-name></italic> (Miq.) Schot, Blumea 39(1–2): 20 (1994)</p></tp:treatment-sec><tp:treatment-sec sec-type="notes" id="SECID0ECQEO"><title>Note.</title><p><xref ref-type="bibr" rid="B91">Schot (1994</xref>: 20) selected a specimen at K (and a “type” at L), collected by Thomas Horsfield in Java, as the type of <italic><tp:taxon-name><tp:taxon-name-part taxon-name-part-type="genus" reg="Padbruggea">Padbruggea</tp:taxon-name-part><tp:taxon-name-part taxon-name-part-type="species" reg="dasyphylla">dasyphylla</tp:taxon-name-part></tp:taxon-name></italic>, however, the thirteen small leaflets per leaf, obtuse apices, revolute margins and dense, brown pubescence suggests this is <italic><tp:taxon-name><tp:taxon-name-part taxon-name-part-type="genus" reg="Padbruggea">Padbruggea</tp:taxon-name-part><tp:taxon-name-part taxon-name-part-type="species" reg="maingayi">maingayi</tp:taxon-name-part></tp:taxon-name></italic> (see below) not <italic><tp:taxon-name><tp:taxon-name-part taxon-name-part-type="genus" reg="Padbruggea">P.</tp:taxon-name-part><tp:taxon-name-part taxon-name-part-type="species" reg="dasyphylla">dasyphylla</tp:taxon-name-part></tp:taxon-name></italic>. Moreover, Miquel’s protologue only specified as type “<tp:taxon-name><tp:taxon-name-part taxon-name-part-type="genus" reg="Derris">Derris</tp:taxon-name-part><tp:taxon-name-part taxon-name-part-type="uncertainty-rank">?</tp:taxon-name-part><tp:taxon-name-part taxon-name-part-type="species" reg="tomentella">tomentella</tp:taxon-name-part></tp:taxon-name> Blume in Herb. L. B.” with the additional information “Banjoemas [Banyumas], op den Salak, in de bosschen bij Tapos, 1000ft”. A search in the Herbarium at L (G. Thijsse pers. comm.) has uncovered two Blume specimens from Java annotated “<italic><tp:taxon-name><tp:taxon-name-part taxon-name-part-type="genus" reg="Derris">Derris</tp:taxon-name-part><tp:taxon-name-part taxon-name-part-type="species" reg="tomentella">tomentella</tp:taxon-name-part></tp:taxon-name></italic> Bl.”. Carl Ludwig Blume was director of the Dutch East Indies Botanic Garden at Buitenzorg [Bogor] from 1823–1826. He collected these specimens on nearby Mount Salak and around the village of Tapos in April 1825. One of these two specimens is used to lectotypify the name here. The annotation “A ki kialys” may refer to a local name for the plant.</p></tp:treatment-sec><tp:treatment-sec sec-type="Illustration" id="SECID0EFSEO"><title>Illustration.</title><p>Lectotype sheet of <italic><tp:taxon-name><tp:taxon-name-part taxon-name-part-type="genus" reg="Padbruggea">Padbruggea</tp:taxon-name-part><tp:taxon-name-part taxon-name-part-type="species" reg="dasyphylla">dasyphylla</tp:taxon-name-part></tp:taxon-name></italic> at (L); L1978535.</p></tp:treatment-sec><tp:treatment-sec sec-type="distribution" id="SECID0EWSEO"><title>Distribution.</title><p>Indonesia (Borneo: Kalimantan, Java, Sumatra); Malaysia (Peninsula, Sarawak); Thailand.</p><!--PageBreak --></tp:treatment-sec><tp:treatment-sec sec-type="habitat" id="SECID0E3SEO"><title>Habitat.</title><p>Clambering over shrubs and up trees in open sites in evergreen forest at 50 to 1500 m.</p></tp:treatment-sec><tp:treatment-sec sec-type="etymology" id="SECID0EBTEO"><title>Etymology.</title><p><italic><tp:taxon-name><tp:taxon-name-part taxon-name-part-type="genus" reg="Padbruggea">Padbruggea</tp:taxon-name-part></tp:taxon-name></italic> commemorates Dr Robbert Padbrugge (1687–1691) Governor of Ambon for the Dutch East India Company.</p></tp:treatment-sec><ref-list><ref id="B91"><mixed-citation xmlns:xlink="http://www.w3.org/1999/xlink" xlink:type="simple"><person-group><name name-style="western"><surname>Schot</surname><given-names>AM</given-names></name></person-group> (<year>1994</year>) <article-title>A Revision of <italic><tp:taxon-name><tp:taxon-name-part taxon-name-part-type="genus">Callerya</tp:taxon-name-part></tp:taxon-name></italic> Endl. (including <italic><tp:taxon-name><tp:taxon-name-part taxon-name-part-type="genus">Padbruggea</tp:taxon-name-part></tp:taxon-name></italic> and <italic><tp:taxon-name><tp:taxon-name-part taxon-name-part-type="genus">Whitfordiodendron</tp:taxon-name-part></tp:taxon-name></italic>) (<tp:taxon-name><tp:taxon-name-part taxon-name-part-type="family">Papilionaceae</tp:taxon-name-part></tp:taxon-name>: <tp:taxon-name><tp:taxon-name-part taxon-name-part-type="tribe">Millettieae</tp:taxon-name-part></tp:taxon-name>).</article-title><source>Blumea</source><volume>39</volume>: <fpage>1</fpage>–<lpage>40</lpage>.</mixed-citation></ref></ref-list></tp:taxon-treatment>
