# Supplementary material for: The Callerya Group redefined and Tribe Wisterieae (Fabaceae) emended based on morphology and data from nuclear and chloroplast DNA sequences
Source: PhytoKeys. 2019 Jun 26;125:1–112. doi: 10.3897/phytokeys.125.34877 (PMC6610001; doi:10.3897/phytokeys.125.34877)
Supplement: XML Treatment for Padbruggea maingayi [file phytokeys.125.34877-treatment52.xml]

<!DOCTYPE tp:taxon-treatment
  PUBLIC "-//TaxonX//DTD Taxonomic Treatment Publishing DTD v0 20100105//EN" "tax-treatment-NSO.dtd">
<tp:taxon-treatment xmlns:tp="http://www.plazi.org/taxpub"><tp:treatment-meta><kwd-group><label>Taxon classification</label><kwd><named-content xmlns:xlink="http://www.w3.org/1999/xlink" content-type="kingdom">Plantae</named-content></kwd><kwd><named-content xmlns:xlink="http://www.w3.org/1999/xlink" content-type="order">Fabales</named-content></kwd><kwd><named-content xmlns:xlink="http://www.w3.org/1999/xlink" content-type="family">Fabaceae</named-content></kwd></kwd-group><mixed-citation publication-type="journal"><person-group><name><surname>Compton</surname><given-names>James A.</given-names></name><name><surname>Schrire</surname><given-names>Brian D.</given-names></name><name><surname>Könyves3</surname><given-names>Kálmán</given-names></name><name><surname>Forest</surname><given-names>Félix</given-names></name><name><surname>Malakasi</surname><given-names>Panagiota</given-names></name><name><surname>Sawai Mattapha</surname><given-names/></name><name><surname>Sirichamorn</surname><given-names>Yotsawate</given-names></name></person-group><article-title>The <italic><tp:taxon-name><tp:taxon-name-part taxon-name-part-type="genus" reg="Callerya">Callerya</tp:taxon-name-part></tp:taxon-name></italic> Group redefined and Tribe <tp:taxon-name><tp:taxon-name-part taxon-name-part-type="genus" reg="Wisterieae">Wisterieae</tp:taxon-name-part></tp:taxon-name> (<tp:taxon-name><tp:taxon-name-part taxon-name-part-type="genus" reg="Fabaceae">Fabaceae</tp:taxon-name-part></tp:taxon-name>) emended based on morphology and data from nuclear and chloroplast DNA sequences</article-title><source>PhytoKeys</source><day>26</day><month>6</month><year>2019</year><volume>125</volume><fpage>1</fpage><lpage>112</lpage><pub-id pub-id-type="doi">10.3897/phytokeys.125.34877</pub-id></mixed-citation></tp:treatment-meta><tp:nomenclature><tp:taxon-name>
                <tp:taxon-name-part taxon-name-part-type="genus" reg="Padbruggea">Padbruggea</tp:taxon-name-part>
                <tp:taxon-name-part taxon-name-part-type="species" reg="maingayi">maingayi</tp:taxon-name-part>
              </tp:taxon-name><tp:taxon-authority>(Baker) Dunn, Bull. Misc. Inform. Kew 1911(4): 198 (1911)</tp:taxon-authority><tp:nomenclature-citation-list><tp:nomenclature-citation><tp:taxon-name>
                    <tp:taxon-name-part taxon-name-part-type="genus" reg="Padbruggea"/>
                    <tp:taxon-name-part taxon-name-part-type="species" reg="maingayi"/>
                  </tp:taxon-name><comment>≡ <tp:taxon-name><tp:taxon-name-part taxon-name-part-type="genus" reg="Millettia">Millettia</tp:taxon-name-part><tp:taxon-name-part taxon-name-part-type="species" reg="maingayi">maingayi</tp:taxon-name-part></tp:taxon-name> Baker, Fl. Brit. India 2: 110 (1879). Type: Singapore, 1867–1868, [Alexander Carroll] Maingay 2757, K000881019 (K, lecto.! designated here; see note below) </comment></tp:nomenclature-citation><tp:nomenclature-citation><tp:taxon-name>
                    <tp:taxon-name-part taxon-name-part-type="genus" reg="Padbruggea"/>
                    <tp:taxon-name-part taxon-name-part-type="species" reg="maingayi"/>
                  </tp:taxon-name><comment>≡ <tp:taxon-name><tp:taxon-name-part taxon-name-part-type="genus" reg="Phaseoloides">Phaseoloides</tp:taxon-name-part><tp:taxon-name-part taxon-name-part-type="species" reg="maingayi">maingayi</tp:taxon-name-part></tp:taxon-name> (Baker) Kuntze, Revis. Gen. Pl. 1: 201 (1891) </comment></tp:nomenclature-citation></tp:nomenclature-citation-list></tp:nomenclature><tp:treatment-sec sec-type="Nomenclatural note" id="SECID0ESVEO"><title>Nomenclatural note.</title><p>There is a sheet at Kew, K000881019, with two different collections by Maingay. One has two mature pods, a leaflet and a few scraps of stem, the other has several leaflets and bits of stem. There are two labels attached at the bottom of the sheet; one states “Herbarium A.C.Maingay 2757, Singapore, 1867–1868, apparently a climber, no duplicates of this interesting sp.”. The other has “Herbarium of the late A.C.Maingay 605, Malaya, distributed at the Royal Gardens, Kew, 1871”. There is, however, no indication as to which collection represents <italic>Maingay 2757</italic> and which might be <italic>Maingay 605</italic>. Baker in his protologue mentions “Singapore, Maingay” and described the 15 or more leaflets, rounded at both ends and the oblong, velvety pod traversed with deep longitudinal grooves. Since Baker described both fruit and leaves we have inferred that the left-hand fruiting specimen is Maingay 2757 and thereby have selected it to lectotypify the name.</p><p><xref ref-type="bibr" rid="B28">Dunn (1911</xref>: 197) in his key to the species <italic><tp:taxon-name><tp:taxon-name-part taxon-name-part-type="genus" reg="Padbruggea">Padbruggea</tp:taxon-name-part><tp:taxon-name-part taxon-name-part-type="species" reg="dasyphylla">dasyphylla</tp:taxon-name-part></tp:taxon-name></italic> and <italic><tp:taxon-name><tp:taxon-name-part taxon-name-part-type="genus" reg="Padbruggea">P.</tp:taxon-name-part><tp:taxon-name-part taxon-name-part-type="species" reg="maingayi">maingayi</tp:taxon-name-part></tp:taxon-name></italic> stated that <italic><tp:taxon-name><tp:taxon-name-part taxon-name-part-type="genus" reg="Padbruggea">P.</tp:taxon-name-part><tp:taxon-name-part taxon-name-part-type="species" reg="dasyphylla">dasyphylla</tp:taxon-name-part></tp:taxon-name></italic> had leaflets with revolute margins and was densely tomentose below whereas <italic><tp:taxon-name><tp:taxon-name-part taxon-name-part-type="genus" reg="Padbruggea">P.</tp:taxon-name-part><tp:taxon-name-part taxon-name-part-type="species" reg="maingayi">maingayi</tp:taxon-name-part></tp:taxon-name></italic> did not have leaflets with revolute margins and was nearly glabrous below. Our examination of type material of both species has found that the reverse is the case as indicated in our key to the species.</p></tp:treatment-sec><tp:treatment-sec sec-type="Illustration" id="SECID0EYYEO"><title>Illustration.</title><p><ext-link xmlns:xlink="http://www.w3.org/1999/xlink" xlink:type="simple" ext-link-type="uri" xlink:href="http://powo.science.kew.org/taxon/urn:lsid:ipni.org:names:21897-1">http://powo.science.kew.org/taxon/urn:lsid:ipni.org:names:21897-1</ext-link> (5<sup>th</sup> image).</p></tp:treatment-sec><tp:treatment-sec sec-type="distribution" id="SECID0EFZEO"><title>Distribution.</title><p>Indonesia (Java); Malaysia (Peninsula); Singapore.</p></tp:treatment-sec><ref-list><ref id="B28"><mixed-citation xmlns:xlink="http://www.w3.org/1999/xlink" xlink:type="simple"><person-group><name name-style="western"><surname>Dunn</surname><given-names>ST</given-names></name></person-group> (<year>1911</year>) <tp:taxon-name><tp:taxon-name-part taxon-name-part-type="genus">Adinobotrys</tp:taxon-name-part></tp:taxon-name> and <tp:taxon-name><tp:taxon-name-part taxon-name-part-type="genus">Padbruggea</tp:taxon-name-part></tp:taxon-name> in Bulletin of Miscellaneous Information, Kew 1911(4): 193–198. <ext-link xlink:type="simple" ext-link-type="doi" xlink:href="10.2307/4119487">https://doi.org/10.2307/4119487</ext-link></mixed-citation></ref></ref-list></tp:taxon-treatment>
