# Supplementary material for: The Callerya Group redefined and Tribe Wisterieae (Fabaceae) emended based on morphology and data from nuclear and chloroplast DNA sequences
Source: PhytoKeys. 2019 Jun 26;125:1–112. doi: 10.3897/phytokeys.125.34877 (PMC6610001; doi:10.3897/phytokeys.125.34877)
Supplement: XML Treatment for Austrocallerya [file phytokeys.125.34877-treatment56.xml]

<!DOCTYPE tp:taxon-treatment
  PUBLIC "-//TaxonX//DTD Taxonomic Treatment Publishing DTD v0 20100105//EN" "tax-treatment-NSO.dtd">
<tp:taxon-treatment xmlns:tp="http://www.plazi.org/taxpub"><tp:treatment-meta><kwd-group><label>Taxon classification</label><kwd><named-content xmlns:xlink="http://www.w3.org/1999/xlink" content-type="kingdom">Plantae</named-content></kwd><kwd><named-content xmlns:xlink="http://www.w3.org/1999/xlink" content-type="order">Fabales</named-content></kwd><kwd><named-content xmlns:xlink="http://www.w3.org/1999/xlink" content-type="family">Fabaceae</named-content></kwd></kwd-group><mixed-citation publication-type="journal"><person-group><name><surname>Compton</surname><given-names>James A.</given-names></name><name><surname>Schrire</surname><given-names>Brian D.</given-names></name><name><surname>Könyves3</surname><given-names>Kálmán</given-names></name><name><surname>Forest</surname><given-names>Félix</given-names></name><name><surname>Malakasi</surname><given-names>Panagiota</given-names></name><name><surname>Sawai Mattapha</surname><given-names/></name><name><surname>Sirichamorn</surname><given-names>Yotsawate</given-names></name></person-group><article-title>The <italic><tp:taxon-name><tp:taxon-name-part taxon-name-part-type="genus" reg="Callerya">Callerya</tp:taxon-name-part></tp:taxon-name></italic> Group redefined and Tribe <tp:taxon-name><tp:taxon-name-part taxon-name-part-type="genus" reg="Wisterieae">Wisterieae</tp:taxon-name-part></tp:taxon-name> (<tp:taxon-name><tp:taxon-name-part taxon-name-part-type="genus" reg="Fabaceae">Fabaceae</tp:taxon-name-part></tp:taxon-name>) emended based on morphology and data from nuclear and chloroplast DNA sequences</article-title><source>PhytoKeys</source><day>26</day><month>6</month><year>2019</year><volume>125</volume><fpage>1</fpage><lpage>112</lpage><pub-id pub-id-type="doi">10.3897/phytokeys.125.34877</pub-id></mixed-citation></tp:treatment-meta><tp:nomenclature><label>13.</label><tp:taxon-name>
                <tp:taxon-name-part taxon-name-part-type="genus" reg="Austrocallerya">Austrocallerya</tp:taxon-name-part>
                <object-id xmlns:xlink="http://www.w3.org/1999/xlink" content-type="ipni" xlink:type="simple">urn:lsid:ipni.org:names:77198978-1</object-id>
              </tp:taxon-name><tp:taxon-authority>J.Compton &amp; Schrire</tp:taxon-authority><tp:taxon-status xmlns:xlink="http://www.w3.org/1999/xlink" xlink:type="simple">gen. nov.</tp:taxon-status><tp:nomenclature-citation-list><tp:nomenclature-citation><tp:taxon-name>
                    <tp:taxon-name-part taxon-name-part-type="genus" reg="Austrocallerya"/>
                  </tp:taxon-name><comment>≡ <tp:taxon-name><tp:taxon-name-part taxon-name-part-type="genus" reg="Millettia">Millettia</tp:taxon-name-part><tp:taxon-name-part taxon-name-part-type="infraspecific-rank">Sect.</tp:taxon-name-part><tp:taxon-name-part taxon-name-part-type="section" reg="Austromillettia">Austromillettia</tp:taxon-name-part></tp:taxon-name> Dunn, J. Linn. Soc., Bot. 41: 135 (1912a) </comment></tp:nomenclature-citation></tp:nomenclature-citation-list></tp:nomenclature><tp:treatment-sec sec-type="notes" id="SECID0EUFFO"><title>Note.</title><p><xref ref-type="bibr" rid="B29">Dunn (1912a)</xref> recognised the distinctiveness of the Australasian species when he placed all three in his <tp:taxon-name><tp:taxon-name-part taxon-name-part-type="genus" reg="Millettia">Millettia</tp:taxon-name-part><tp:taxon-name-part taxon-name-part-type="infraspecific-rank">Sect.</tp:taxon-name-part><tp:taxon-name-part taxon-name-part-type="section" reg="Austromillettia">Austromillettia</tp:taxon-name-part></tp:taxon-name> Dunn. He noted the single flowers as opposed to flowers in pairs (sometimes more than two branching from the same place on the inflorescence axis in other <italic><tp:taxon-name><tp:taxon-name-part taxon-name-part-type="genus" reg="Millettia">Millettia</tp:taxon-name-part></tp:taxon-name></italic> spp.), and the terete woody nature of the pods (<xref ref-type="bibr" rid="B29">Dunn 1912a</xref>: 135, 138, 140).</p><!--PageBreak --></tp:treatment-sec><tp:treatment-sec sec-type="diagnosis" id="SECID0EXGFO"><title>Diagnosis.</title><p><italic><tp:taxon-name><tp:taxon-name-part taxon-name-part-type="genus" reg="Austrocallerya">Austrocallerya</tp:taxon-name-part></tp:taxon-name></italic> comprises three Australasian species with glabrous or finely pubescent young leaves and stems (vs. these densely brown tomentose in <italic><tp:taxon-name><tp:taxon-name-part taxon-name-part-type="genus" reg="Padbruggea">Padbruggea</tp:taxon-name-part></tp:taxon-name></italic>, see Table <xref ref-type="table" rid="T4">4</xref> and Fig. <xref ref-type="fig" rid="F9">6</xref>). The robust paniculate inflorescences are more erect than those in <italic><tp:taxon-name><tp:taxon-name-part taxon-name-part-type="genus" reg="Padbruggea">Padbruggea</tp:taxon-name-part></tp:taxon-name></italic> and the flowers have very broad standard petals with a recessed dividing midline. Either side of the midline is an arch callosity which forms a short crescent arching over the staminal sheath (vs. papillate or ridge callosities in <italic><tp:taxon-name><tp:taxon-name-part taxon-name-part-type="genus" reg="Padbruggea">Padbruggea</tp:taxon-name-part></tp:taxon-name></italic>). The pods are fusiform (vs. obovoid or compressed-cuboid in <italic><tp:taxon-name><tp:taxon-name-part taxon-name-part-type="genus" reg="Padbruggea">Padbruggea</tp:taxon-name-part></tp:taxon-name></italic>), torulose and with either longitudinal striations and furrows (<italic><tp:taxon-name><tp:taxon-name-part taxon-name-part-type="genus" reg="Austrocallerya">A.</tp:taxon-name-part><tp:taxon-name-part taxon-name-part-type="species" reg="megasperma">megasperma</tp:taxon-name-part></tp:taxon-name></italic>), or with irregular fine striations (<italic><tp:taxon-name><tp:taxon-name-part taxon-name-part-type="genus" reg="Austrocallerya">A.</tp:taxon-name-part><tp:taxon-name-part taxon-name-part-type="species" reg="australis">australis</tp:taxon-name-part></tp:taxon-name></italic>) or smooth (<italic><tp:taxon-name><tp:taxon-name-part taxon-name-part-type="genus" reg="Austrocallerya">A.</tp:taxon-name-part><tp:taxon-name-part taxon-name-part-type="species" reg="pilipes">pilipes</tp:taxon-name-part></tp:taxon-name></italic>), the surface in all cases being densely velutinous or pubescent. The pods of <italic><tp:taxon-name><tp:taxon-name-part taxon-name-part-type="genus" reg="Austrocallerya">Austrocallerya</tp:taxon-name-part></tp:taxon-name></italic> can be distinguished from those of <italic><tp:taxon-name><tp:taxon-name-part taxon-name-part-type="genus" reg="Padbruggea">Padbruggea</tp:taxon-name-part></tp:taxon-name></italic>, which are also densely velutinous, by their outline. <italic><tp:taxon-name><tp:taxon-name-part taxon-name-part-type="genus" reg="Padbruggea">Padbruggea</tp:taxon-name-part></tp:taxon-name></italic> pods are either obovoid (in <italic><tp:taxon-name><tp:taxon-name-part taxon-name-part-type="genus" reg="Padbruggea">P.</tp:taxon-name-part><tp:taxon-name-part taxon-name-part-type="species" reg="filipes">filipes</tp:taxon-name-part></tp:taxon-name></italic>) or oblong with a prominent dorsal midline flanked by two large flanges meeting at the apex (<italic><tp:taxon-name><tp:taxon-name-part taxon-name-part-type="genus" reg="Padbruggea">P.</tp:taxon-name-part><tp:taxon-name-part taxon-name-part-type="species" reg="dasyphylla">dasyphylla</tp:taxon-name-part></tp:taxon-name></italic>). The pods in <italic><tp:taxon-name><tp:taxon-name-part taxon-name-part-type="genus" reg="Austrocallerya">Austrocallerya</tp:taxon-name-part></tp:taxon-name></italic> are 30–52 mm wide (vs. 40–110 mm wide in <italic><tp:taxon-name><tp:taxon-name-part taxon-name-part-type="genus" reg="Padbruggea">Padbruggea</tp:taxon-name-part></tp:taxon-name></italic>). The 2–10 seeds in <italic><tp:taxon-name><tp:taxon-name-part taxon-name-part-type="genus" reg="Austrocallerya">Austrocallerya</tp:taxon-name-part></tp:taxon-name></italic> are oblong, ellipsoid or globose, frequently with one side compressed within the pod (vs. 1–2 elliptic-ovoid or prolate-spheroid seeds which may also be laterally compressed in <italic><tp:taxon-name><tp:taxon-name-part taxon-name-part-type="genus" reg="Padbruggea">Padbruggea</tp:taxon-name-part></tp:taxon-name></italic>). In <italic><tp:taxon-name><tp:taxon-name-part taxon-name-part-type="genus" reg="Austrocallerya">Austrocallerya</tp:taxon-name-part></tp:taxon-name></italic> the strap-shaped hila are 16–30 × 2–4 mm, (vs 16–40 × 5–10 mm in <italic><tp:taxon-name><tp:taxon-name-part taxon-name-part-type="genus" reg="Padbruggea">Padbruggea</tp:taxon-name-part></tp:taxon-name></italic>). Fig. <xref ref-type="fig" rid="F9">6</xref>.</p><fig id="F9" position="float" orientation="portrait"><label>Figure 6.</label><caption><p><italic><tp:taxon-name><tp:taxon-name-part taxon-name-part-type="genus" reg="Austrocallerya">Austrocallerya</tp:taxon-name-part><tp:taxon-name-part taxon-name-part-type="species" reg="australis">australis</tp:taxon-name-part></tp:taxon-name></italic> (Endl.) J.Compton &amp; Schrire. <bold>A</bold> Habit <bold>B</bold> leaf and detail of leaflet apex <bold>C</bold> flower buds with bract and 2 bracteoles <bold>D</bold> flower <bold>E</bold> calyx external surface <bold>F</bold> calyx detail of inner surface <bold>G</bold> standard petal inner surface <bold>H</bold> wing petal <bold>I</bold> keel petal <bold>J</bold> staminal column ventral view <bold>K</bold> stamens dorsal and ventral views <bold>L</bold> staminal column lateral view <bold>M</bold> ovary lateral view <bold>N</bold> stigma <bold>O</bold> pod <bold>P</bold> seed angled lateral view (all from <italic>Martin</italic> 1392). Drawn by Margaret Tebbs.</p></caption><graphic xmlns:xlink="http://www.w3.org/1999/xlink" xlink:href="phytokeys-125-001-g009.jpg" position="float" orientation="portrait" xlink:type="simple" id="oo_313262.jpg"/></fig></tp:treatment-sec><tp:treatment-sec sec-type="type species" id="SECID0EBOFO"><title>Type species.</title><p><italic><tp:taxon-name><tp:taxon-name-part taxon-name-part-type="genus" reg="Austrocallerya">Austrocallerya</tp:taxon-name-part><tp:taxon-name-part taxon-name-part-type="species" reg="australis">australis</tp:taxon-name-part></tp:taxon-name></italic> (Endl.) J.Compton &amp; Schrire ≡ <italic><tp:taxon-name><tp:taxon-name-part taxon-name-part-type="genus" reg="Pterocarpus">Pterocarpus</tp:taxon-name-part><tp:taxon-name-part taxon-name-part-type="species" reg="australis">australis</tp:taxon-name-part></tp:taxon-name></italic> Endl.</p></tp:treatment-sec><tp:treatment-sec sec-type="description" id="SECID0E4OFO"><title>Genus description.</title><p>Three species of robust, twining woody vines scrambling from 2–20 m in height. <italic>Stems</italic> grey, tan or reddish brown, terete, mature stems and branches exhibiting a flaky peeling bark, young growth sericeous-pubescent becoming glabrous. <italic>Stipules</italic> 1.5–6 mm long, deltoid or filiform, sericeous, caducous (persistent in <italic><tp:taxon-name><tp:taxon-name-part taxon-name-part-type="genus" reg="Austrocallerya">A.</tp:taxon-name-part><tp:taxon-name-part taxon-name-part-type="species" reg="megasperma">megasperma</tp:taxon-name-part></tp:taxon-name></italic>). <italic>Stipels</italic> 1–4 mm long, filiform, sericeous, persistent or caducous (absent in <italic><tp:taxon-name><tp:taxon-name-part taxon-name-part-type="genus" reg="Austrocallerya">A.</tp:taxon-name-part><tp:taxon-name-part taxon-name-part-type="species" reg="pilipes">pilipes</tp:taxon-name-part></tp:taxon-name></italic>). <italic>Leaves</italic> evergreen, coriaceous and nitid when mature, imparipinnate with 5–19 leaflets, rachis 7–25 cm long, pubescent becoming glabrous. <italic>Leaflets</italic> 3–14 × 1–7 cm, elliptic, narrowly oblong or obovate, upper surface glabrous, lower surface with scattered hairs especially along veins, apex obtuse, retuse, emarginate, acute, acuminate or caudate, margins entire, base truncate, obtuse or cuneate. <italic>Inflorescence</italic> a robust many-flowered terminal panicle 6–40 cm long, sericeous or pubescent. <italic>Flowers</italic> 11–16 mm long, emerging from September to December (in <italic><tp:taxon-name><tp:taxon-name-part taxon-name-part-type="genus" reg="Austrocallerya">A.</tp:taxon-name-part><tp:taxon-name-part taxon-name-part-type="species" reg="australis">australis</tp:taxon-name-part></tp:taxon-name></italic> from December to April but in New Guinea from June to October). <italic>Floral bracts</italic> 2–7 mm long, (8–15 mm in <italic><tp:taxon-name><tp:taxon-name-part taxon-name-part-type="genus" reg="Austrocallerya">A.</tp:taxon-name-part><tp:taxon-name-part taxon-name-part-type="species" reg="pilipes">pilipes</tp:taxon-name-part></tp:taxon-name></italic>), white, green or pink, sericeous, cupuliform or linear or ovate to narrowly ovate, caducous. <italic>Bracteoles</italic> 1–7 mm, at top of pedicel, linear, sericeous, acuminate, caducous. <italic>Pedicels</italic> 3–21 mm long, pinkish, sericeous or pubescent. <italic>Calyx</italic> 3–7 × 4–10 mm, campanulate, yellowish or purple, glabrous internally, sparsely pubescent or sericeous externally, five lobed, upper teeth acute, 4–5 mm long, lower teeth 3–5 mm long, acuminate. <italic>Standard</italic> 12–22 × 11–18 mm, orbicular or broadly elliptic, whitish, reddish-purple, mauve, lilac, pink or purple, deflexed backwards near the base, apex with a short mucro, lamina veined, nectar guide yellow, greenish yellow or lime green, radiating up the centre of the lamina from the base, back of standard pubescent, callosities arched over the staminal sheath and divided centrally by a linear sinus, each half forming an arch. <italic>Wing petals</italic> 11–14 × 5–6 mm, purple or maroon, equalling keel in length, glabrous, each semi-pandurate with basal claws 2–3 mm long. <italic>Keel petals</italic><!--PageBreak -->11–14 × 4–6 mm, dark reddish, purple or maroon (white with purple apices in <italic><tp:taxon-name><tp:taxon-name-part taxon-name-part-type="genus" reg="Austrocallerya">A.</tp:taxon-name-part><tp:taxon-name-part taxon-name-part-type="species" reg="megasperma">megasperma</tp:taxon-name-part></tp:taxon-name></italic>), glabrous or upper margin ciliate at base (<italic><tp:taxon-name><tp:taxon-name-part taxon-name-part-type="genus" reg="Austrocallerya">A.</tp:taxon-name-part><tp:taxon-name-part taxon-name-part-type="species" reg="australis">australis</tp:taxon-name-part></tp:taxon-name></italic>), petals united into a semi-pandurate cup, apex obtuse. Wings and keel petals spreading after anthesis. <italic>Stamens</italic> diadelphous, nine fused together, the vexillary one free, all curved upwards at apex, glabrous. <italic>Ovary</italic> sericeous, style 3–5 mm long, curved upwards at apex, <italic>stigma</italic> punctate. <italic>Pods</italic> 7–23 × 3–5.2 cm, fusiform, inflated, torulose, tardily dehiscent, exocarp finely ridged, longitudinally striate (smooth in <italic><tp:taxon-name><tp:taxon-name-part taxon-name-part-type="genus" reg="Austrocallerya">A.</tp:taxon-name-part><tp:taxon-name-part taxon-name-part-type="species" reg="pilipes">pilipes</tp:taxon-name-part></tp:taxon-name></italic>), surface velutinous, endocarp chartaceous, the seeds in hollow cavities, subseptate. <italic>Seeds</italic> (1 –) 2–6, ellipsoid, broadly ovoid to squarish, smooth, brown or orange-brown 12–43 × 12–42 × 12–41 mm, sometimes compressed laterally inside the pod, hilum 16–30 mm x 2–4 mm, strap-shaped. Fig. <xref ref-type="fig" rid="F9">6</xref>.</p></tp:treatment-sec><tp:treatment-sec sec-type="distribution" id="SECID0ELTFO"><title>Distribution.</title><p>Australia (New South Wales, Queensland); Papua New Guinea (Bougainville Island, New Britain Island); New Caledonia; Cook Islands.</p></tp:treatment-sec><tp:treatment-sec sec-type="habitat" id="SECID0EQTFO"><title>Habitat.</title><p>In rainforest or in dry forest from sea level to 1600 m, climbing up trees and over shrubs.</p></tp:treatment-sec><tp:treatment-sec sec-type="etymology" id="SECID0EVTFO"><title>Etymology.</title><p>The generic name reflects the southern hemisphere distribution of the genus, austro - “australis” = south (Latin) and “callerya” a reference to their former generic placement and affinity.</p></tp:treatment-sec><tp:treatment-sec><!--Section generated to contain objects referenced in tp:taxon-treatment.--><table-wrap id="T4" position="float" orientation="portrait"><label>Table 4.</label><caption><p>Morphological character comparison across genera in Tribe <tp:taxon-name><tp:taxon-name-part taxon-name-part-type="genus" reg="Wisterieae">Wisterieae</tp:taxon-name-part></tp:taxon-name>. Comparison is made of critical distinguishing characters for the 14 genera treated here. Character traits highlighted in bold are considered uniquely grouping (or autapomorphic) within Tribe <tp:taxon-name><tp:taxon-name-part taxon-name-part-type="genus" reg="Wisterieae">Wisterieae</tp:taxon-name-part></tp:taxon-name>.</p></caption><table id="TID0EYQLM" rules="all"><tbody><tr><th rowspan="1" colspan="1">Characters</th><th rowspan="1" colspan="1">
                  <italic><tp:taxon-name>
                      <tp:taxon-name-part taxon-name-part-type="genus" reg="Adinobotrys">Adinobotrys</tp:taxon-name-part>
                    </tp:taxon-name></italic>
                  <sup>1</sup>
                </th><th rowspan="1" colspan="1">
                  <italic><tp:taxon-name>
                      <tp:taxon-name-part taxon-name-part-type="genus" reg="Endosamara">Endosamara</tp:taxon-name-part>
                    </tp:taxon-name></italic>
                  <sup>2</sup>
                </th><th rowspan="1" colspan="1">
                  <italic><tp:taxon-name>
                      <tp:taxon-name-part taxon-name-part-type="genus" reg="Sigmoidala">Sigmoidala</tp:taxon-name-part>
                    </tp:taxon-name></italic>
                  <sup>3</sup>
                </th><th rowspan="1" colspan="1">
                  <italic><tp:taxon-name>
                      <tp:taxon-name-part taxon-name-part-type="genus" reg="Sarcodum">Sarcodum</tp:taxon-name-part>
                    </tp:taxon-name></italic>
                  <sup>4</sup>
                </th><th rowspan="1" colspan="1">
                  <italic><tp:taxon-name>
                      <tp:taxon-name-part taxon-name-part-type="genus" reg="Wisteriopsis">Wisteriopsis</tp:taxon-name-part>
                    </tp:taxon-name></italic>
                  <sup>5</sup>
                </th><th rowspan="1" colspan="1">
                  <italic><tp:taxon-name>
                      <tp:taxon-name-part taxon-name-part-type="genus" reg="Nanhaia">Nanhaia</tp:taxon-name-part>
                    </tp:taxon-name></italic>
                  <sup>6</sup>
                </th><th rowspan="1" colspan="1">
                  <italic><tp:taxon-name>
                      <tp:taxon-name-part taxon-name-part-type="genus" reg="Callerya">Callerya</tp:taxon-name-part>
                    </tp:taxon-name></italic>
                  <italic>s. str.</italic>
                  <sup>7</sup>
                </th><th rowspan="1" colspan="1">
                  <italic><tp:taxon-name>
                      <tp:taxon-name-part taxon-name-part-type="genus" reg="Serawaia">Serawaia</tp:taxon-name-part>
                    </tp:taxon-name></italic>
                  <sup>8</sup>
                </th><th rowspan="1" colspan="1">
                  <italic><tp:taxon-name>
                      <tp:taxon-name-part taxon-name-part-type="genus" reg="Kanburia">Kanburia</tp:taxon-name-part>
                    </tp:taxon-name></italic>
                  <sup>9</sup>
                </th><th rowspan="1" colspan="1">
                  <italic><tp:taxon-name>
                      <tp:taxon-name-part taxon-name-part-type="genus" reg="Whitfordiodendron">Whitfordiodendron</tp:taxon-name-part>
                    </tp:taxon-name></italic>
                  <sup>10</sup>
                </th><th rowspan="1" colspan="1">
                  <italic><tp:taxon-name>
                      <tp:taxon-name-part taxon-name-part-type="genus" reg="Afgekia">Afgekia</tp:taxon-name-part>
                    </tp:taxon-name></italic>
                  <sup>11</sup>
                </th><th rowspan="1" colspan="1">
                  <italic><tp:taxon-name>
                      <tp:taxon-name-part taxon-name-part-type="genus" reg="Padbruggea">Padbruggea</tp:taxon-name-part>
                    </tp:taxon-name></italic>
                  <sup>12</sup>
                </th><th rowspan="1" colspan="1">
                  <italic><tp:taxon-name>
                      <tp:taxon-name-part taxon-name-part-type="genus" reg="Austrocallerya">Austrocallerya</tp:taxon-name-part>
                    </tp:taxon-name></italic>
                  <sup>13</sup>
                </th><th rowspan="1" colspan="1">
                  <italic><tp:taxon-name>
                      <tp:taxon-name-part taxon-name-part-type="genus" reg="Wisteria">Wisteria</tp:taxon-name-part>
                    </tp:taxon-name></italic>
                  <sup>14</sup>
                </th></tr><tr><td rowspan="1" colspan="1">Habit and leaf persistence</td><td rowspan="1" colspan="1">trees, evergreen</td><td rowspan="1" colspan="1">liana, evergreen</td><td rowspan="1" colspan="1">liana, evergreen</td><td rowspan="1" colspan="1">liana, evergreen</td><td rowspan="1" colspan="1">liana, deciduous (<italic><tp:taxon-name><tp:taxon-name-part taxon-name-part-type="genus" reg="Wisteria">W.</tp:taxon-name-part><tp:taxon-name-part taxon-name-part-type="species" reg="japonica">japonica</tp:taxon-name-part></tp:taxon-name></italic>) or evergreen</td><td rowspan="1" colspan="1">liana, evergreen</td><td rowspan="1" colspan="1">liana, evergreen</td><td rowspan="1" colspan="1">liana, evergreen</td><td rowspan="1" colspan="1">liana, evergreen</td><td rowspan="1" colspan="1">liana, evergreen</td><td rowspan="1" colspan="1">liana, evergreen</td><td rowspan="1" colspan="1">liana, evergreen</td><td rowspan="1" colspan="1">liana, evergreen</td><td rowspan="1" colspan="1">liana, deciduous</td></tr><tr><td rowspan="1" colspan="1">Leaflet number</td><td rowspan="1" colspan="1">7–11</td><td rowspan="1" colspan="1">9–13</td><td rowspan="1" colspan="1">7–9</td><td rowspan="1" colspan="1">9–45</td><td rowspan="1" colspan="1">5–15</td><td rowspan="1" colspan="1">5–17</td><td rowspan="1" colspan="1">3–7</td><td rowspan="1" colspan="1">5–7</td><td rowspan="1" colspan="1">5</td><td rowspan="1" colspan="1">3–13</td><td rowspan="1" colspan="1">9–17</td><td rowspan="1" colspan="1">9–19</td><td rowspan="1" colspan="1">5–19</td><td rowspan="1" colspan="1">9–15</td></tr><tr><td rowspan="1" colspan="1">Stipule length</td><td rowspan="1" colspan="1">2–4 mm</td><td rowspan="1" colspan="1">5–10 mm</td><td rowspan="1" colspan="1">3–6 mm</td><td rowspan="1" colspan="1">3–12 mm</td><td rowspan="1" colspan="1">2–4 mm</td><td rowspan="1" colspan="1">2–4 mm</td><td rowspan="1" colspan="1">1–6 mm</td><td rowspan="1" colspan="1">5–8 mm</td><td rowspan="1" colspan="1">1–4.5 mm</td><td rowspan="1" colspan="1">1.5–4 mm</td><td rowspan="1" colspan="1">
                  <bold>10–25 mm</bold>
                </td><td rowspan="1" colspan="1">1–8 mm</td><td rowspan="1" colspan="1">1.5–6 mm</td><td rowspan="1" colspan="1">2–6 mm</td></tr><tr><td rowspan="1" colspan="1">Gibbosity presence/absence below stipule</td><td rowspan="1" colspan="1">absent</td><td rowspan="1" colspan="1">absent</td><td rowspan="1" colspan="1">absent</td><td rowspan="1" colspan="1">absent</td><td rowspan="1" colspan="1">
                  <bold>prominent gibbosities below stipule insertions</bold>
                </td><td rowspan="1" colspan="1">
                  <bold>prominent gibbosities below stipule insertions</bold>
                </td><td rowspan="1" colspan="1">absent</td><td rowspan="1" colspan="1">
                  <bold>prominent gibbosities below stipule insertions</bold>
                </td><td rowspan="1" colspan="1">absent</td><td rowspan="1" colspan="1">absent</td><td rowspan="1" colspan="1">absent</td><td rowspan="1" colspan="1">absent</td><td rowspan="1" colspan="1">absent</td><td rowspan="1" colspan="1">absent</td></tr><tr><td rowspan="1" colspan="1">Inflorescence type</td><td rowspan="1" colspan="1">panicle</td><td rowspan="1" colspan="1">panicle</td><td rowspan="1" colspan="1">panicle</td><td rowspan="1" colspan="1">
                  <bold>raceme</bold>
                </td><td rowspan="1" colspan="1">panicle</td><td rowspan="1" colspan="1">panicle</td><td rowspan="1" colspan="1">panicle</td><td rowspan="1" colspan="1"><bold>raceme</bold> / panicle with few branches</td><td rowspan="1" colspan="1">panicle</td><td rowspan="1" colspan="1">panicle</td><td rowspan="1" colspan="1">
                  <bold>raceme</bold>
                </td><td rowspan="1" colspan="1">panicle</td><td rowspan="1" colspan="1">panicle</td><td rowspan="1" colspan="1">
                  <bold>raceme</bold>
                </td></tr><tr><td rowspan="1" colspan="1">Pedicel length</td><td rowspan="1" colspan="1">5–6 mm</td><td rowspan="1" colspan="1">3–6 mm</td><td rowspan="1" colspan="1">3–4 mm</td><td rowspan="1" colspan="1">4–12 mm</td><td rowspan="1" colspan="1">2–7 mm</td><td rowspan="1" colspan="1">4–11 mm</td><td rowspan="1" colspan="1">2–8 mm</td><td rowspan="1" colspan="1">4–6 mm</td><td rowspan="1" colspan="1">2–6 mm</td><td rowspan="1" colspan="1">0.5–3 mm</td><td rowspan="1" colspan="1">7–20 mm</td><td rowspan="1" colspan="1">4–25 mm</td><td rowspan="1" colspan="1">3–20 mm</td><td rowspan="1" colspan="1">5–50 mm; (5–20 mm <italic><tp:taxon-name><tp:taxon-name-part taxon-name-part-type="genus" reg="Wisteria">W.</tp:taxon-name-part><tp:taxon-name-part taxon-name-part-type="species" reg="frutescens">frutescens</tp:taxon-name-part></tp:taxon-name></italic>)</td></tr><tr><td rowspan="1" colspan="1">Floral bract length and persistence</td><td rowspan="1" colspan="1">2–3 mm; persistent (caducous <italic><tp:taxon-name><tp:taxon-name-part taxon-name-part-type="genus" reg="Adinobotrys">A.</tp:taxon-name-part><tp:taxon-name-part taxon-name-part-type="species" reg="vastus">vastus</tp:taxon-name-part></tp:taxon-name></italic>)</td><td rowspan="1" colspan="1">6–15 mm; caducous</td><td rowspan="1" colspan="1">5–6 mm, caducous</td><td rowspan="1" colspan="1">6–20 mm; caducous</td><td rowspan="1" colspan="1">3–6 mm; persistent</td><td rowspan="1" colspan="1">3–11 mm, persistent (caducous <italic><tp:taxon-name><tp:taxon-name-part taxon-name-part-type="genus" reg="Nanhaia">N.</tp:taxon-name-part><tp:taxon-name-part taxon-name-part-type="species" reg="fordii">fordii</tp:taxon-name-part></tp:taxon-name></italic>)</td><td rowspan="1" colspan="1">1–8 mm; caducous</td><td rowspan="1" colspan="1">15–18 mm; persistent</td><td rowspan="1" colspan="1">1–4 mm; caducous</td><td rowspan="1" colspan="1">3–7 mm; caducous</td><td rowspan="1" colspan="1">15–35 mm; caducous</td><td rowspan="1" colspan="1">4–20 mm; caducous</td><td rowspan="1" colspan="1">2–15 mm; caducous</td><td rowspan="1" colspan="1">5–15 mm; caducous</td></tr><tr><td rowspan="1" colspan="1">Bracteoles present/absent</td><td rowspan="1" colspan="1">present at base of calyx, persistent</td><td rowspan="1" colspan="1">
                  <bold>absent</bold>
                </td><td rowspan="1" colspan="1">
                  <bold>absent</bold>
                </td><td rowspan="1" colspan="1">present, apex of pedicel</td><td rowspan="1" colspan="1">present, persistent, at tip of pedicel</td><td rowspan="1" colspan="1">present, persistent, at tip of pedicel/ base of calyx</td><td rowspan="1" colspan="1">present, often caducous placed on the petioles (to base of calyx in <italic><tp:taxon-name><tp:taxon-name-part taxon-name-part-type="genus" reg="Callerya">C.</tp:taxon-name-part><tp:taxon-name-part taxon-name-part-type="species" reg="nitida">nitida</tp:taxon-name-part></tp:taxon-name></italic>)</td><td rowspan="1" colspan="1">present, caducous, near top of pedicel</td><td rowspan="1" colspan="1">
                  <bold>absent</bold>
                </td><td rowspan="1" colspan="1">present, placed on the calyx above the base (at base in <italic><tp:taxon-name><tp:taxon-name-part taxon-name-part-type="genus" reg="Wisteria">W.</tp:taxon-name-part><tp:taxon-name-part taxon-name-part-type="species" reg="sumatrana">sumatrana</tp:taxon-name-part></tp:taxon-name></italic>)</td><td rowspan="1" colspan="1">absent</td><td rowspan="1" colspan="1">present on upper half of pedicel</td><td rowspan="1" colspan="1">present on top of pedicel</td><td rowspan="1" colspan="1">present <bold>(absent</bold> in <italic><tp:taxon-name><tp:taxon-name-part taxon-name-part-type="genus" reg="Wisteria">W.</tp:taxon-name-part><tp:taxon-name-part taxon-name-part-type="species" reg="frutescens">frutescens</tp:taxon-name-part></tp:taxon-name></italic>)</td></tr><tr><td rowspan="1" colspan="1">Flower size - small 0.7–1.4 (1.5) cm; large (1.5) 1.6–3.5 cm</td><td rowspan="1" colspan="1">large, (1.4)1.5–2 cm long</td><td rowspan="1" colspan="1">small 1.2–1.6 cm long</td><td rowspan="1" colspan="1">large, 1.6 -– 2 cm long</td><td rowspan="1" colspan="1">small, 0.6–1.3 cm long</td><td rowspan="1" colspan="1">small (0.7)1.0–1.5 (1.6) cm long</td><td rowspan="1" colspan="1">large (1.5) 1.6–3.2 cm long</td><td rowspan="1" colspan="1">large (1.2)1.6–2.8 cm long</td><td rowspan="1" colspan="1">large (1.5) 1.6–21 mm, yellow</td><td rowspan="1" colspan="1">small, 1–1.4 (1.5) cm long</td><td rowspan="1" colspan="1">small, 1– 1.5 cm long (to 2.3 cm long in <tp:taxon-name><tp:taxon-name-part taxon-name-part-type="genus" reg="Whitfordiodendron">W.</tp:taxon-name-part><tp:taxon-name-part taxon-name-part-type="species" reg="eriantha">eriantha</tp:taxon-name-part></tp:taxon-name> s.s.)</td><td rowspan="1" colspan="1">large, 2–2.5 cm long</td><td rowspan="1" colspan="1">small, 1.3–2.5 cm long</td><td rowspan="1" colspan="1">small, 1.1–1.6 cm long</td><td rowspan="1" colspan="1">large, 1.5–3 cm long</td></tr><tr><td rowspan="1" colspan="1">Standard dorsal surface indumentum presence/absence</td><td rowspan="1" colspan="1">
                  <bold>glabrous</bold>
                </td><td rowspan="1" colspan="1">
                  <bold>glabrous</bold>
                </td><td rowspan="1" colspan="1">densely pubescent</td><td rowspan="1" colspan="1">
                  <bold>glabrous</bold>
                </td><td rowspan="1" colspan="1">
                  <bold>glabrous</bold>
                </td><td rowspan="1" colspan="1">
                  <bold>glabrous</bold>
                </td><td rowspan="1" colspan="1">sericeous</td><td rowspan="1" colspan="1">pubescent</td><td rowspan="1" colspan="1">sericeous</td><td rowspan="1" colspan="1">sericeous</td><td rowspan="1" colspan="1">pubescent</td><td rowspan="1" colspan="1">pubescent</td><td rowspan="1" colspan="1">pubescent</td><td rowspan="1" colspan="1">sparsely pubescent (glabrous in <italic><tp:taxon-name><tp:taxon-name-part taxon-name-part-type="genus" reg="Wisteria">W.</tp:taxon-name-part><tp:taxon-name-part taxon-name-part-type="species" reg="frutescens">frutescens</tp:taxon-name-part></tp:taxon-name></italic>)</td></tr><tr><td rowspan="1" colspan="1">Callosity presence and type at base of standard petal</td><td rowspan="1" colspan="1">boss</td><td rowspan="1" colspan="1">boss</td><td rowspan="1" colspan="1">boss</td><td rowspan="1" colspan="1">boss</td><td rowspan="1" colspan="1">boss</td><td rowspan="1" colspan="1">boss</td><td rowspan="1" colspan="1">ridge or boss</td><td rowspan="1" colspan="1">boss</td><td rowspan="1" colspan="1">ridge</td><td rowspan="1" colspan="1">ridge or boss</td><td rowspan="1" colspan="1">
                  <bold>papillate with 2 upper corniculate</bold>
                </td><td rowspan="1" colspan="1">ridge/ <bold>papillate</bold> (in <italic><tp:taxon-name><tp:taxon-name-part taxon-name-part-type="genus" reg="Padbruggea">P.</tp:taxon-name-part><tp:taxon-name-part taxon-name-part-type="species" reg="filipes">filipes</tp:taxon-name-part></tp:taxon-name></italic>)</td><td rowspan="1" colspan="1">
                  <bold>arched</bold>
                </td><td rowspan="1" colspan="1"><bold>papillate</bold> (ridge in <italic><tp:taxon-name><tp:taxon-name-part taxon-name-part-type="genus" reg="Wisteria">W.</tp:taxon-name-part><tp:taxon-name-part taxon-name-part-type="species" reg="frutescens">frutescens</tp:taxon-name-part></tp:taxon-name>)</italic></td></tr><tr><td rowspan="1" colspan="1">Length of wings in proportion to keel; wing attachment to keel</td><td rowspan="1" colspan="1">slightly longer than and adherent to keel</td><td rowspan="1" colspan="1">slightly longer than and adherent to keel</td><td rowspan="1" colspan="1"><bold>wings sigmoid, reflexing after anthesis</bold>, longer than and adherent to the keel</td><td rowspan="1" colspan="1">shorter than or equalling and adherent to keel</td><td rowspan="1" colspan="1">more or less equalling and <bold>mostly free</bold> from keel</td><td rowspan="1" colspan="1">more or less equalling and adherent to keel</td><td rowspan="1" colspan="1"><bold>shorter than</bold> and adherent to keel</td><td rowspan="1" colspan="1">more or less equalling <bold>and free from</bold> keel</td><td rowspan="1" colspan="1">more or less equalling the keel to slightly longer, adherent to keel</td><td rowspan="1" colspan="1">more or less equalling and adherent to keel</td><td rowspan="1" colspan="1">more or less equalling and adherent to keel</td><td rowspan="1" colspan="1">more or less equalling and adherent to keel</td><td rowspan="1" colspan="1">more or less equalling and adherent to keel</td><td rowspan="1" colspan="1">more or less equalling keel, <bold>sometimes free from keel</bold></td></tr><tr><td rowspan="1" colspan="1">Keel indumentum presence/absence</td><td rowspan="1" colspan="1">glabrous</td><td rowspan="1" colspan="1">glabrous</td><td rowspan="1" colspan="1">glabrous</td><td rowspan="1" colspan="1">glabrous</td><td rowspan="1" colspan="1">glabrous</td><td rowspan="1" colspan="1">glabrous</td><td rowspan="1" colspan="1">glabrous</td><td rowspan="1" colspan="1">glabrous</td><td rowspan="1" colspan="1">glabrous</td><td rowspan="1" colspan="1">
                  <bold>densely sericeous particularly along lower margin</bold>
                </td><td rowspan="1" colspan="1">pubescent</td><td rowspan="1" colspan="1">glabrous or densely pubescent along lower margin</td><td rowspan="1" colspan="1">glabrous or very sparsely hairy along lower margin</td><td rowspan="1" colspan="1">glabrous</td></tr><tr><td rowspan="1" colspan="1">Staminal column free or enclosed within keel at anthesis</td><td rowspan="1" colspan="1">enclosed</td><td rowspan="1" colspan="1">enclosed</td><td rowspan="1" colspan="1">enclosed</td><td rowspan="1" colspan="1">enclosed</td><td rowspan="1" colspan="1">
                  <bold>free</bold>
                </td><td rowspan="1" colspan="1">enclosed</td><td rowspan="1" colspan="1">enclosed</td><td rowspan="1" colspan="1">enclosed</td><td rowspan="1" colspan="1">enclosed</td><td rowspan="1" colspan="1">enclosed</td><td rowspan="1" colspan="1">enclosed</td><td rowspan="1" colspan="1">enclosed</td><td rowspan="1" colspan="1">enclosed</td><td rowspan="1" colspan="1">enclosed</td></tr><tr><td rowspan="1" colspan="1">Style length at anthesis; short 2–4 (5) mm long; long 6–9(10) mm long</td><td rowspan="1" colspan="1">5–6 mm</td><td rowspan="1" colspan="1">4–5 mm</td><td rowspan="1" colspan="1">2–3 mm</td><td rowspan="1" colspan="1">3–4 mm</td><td rowspan="1" colspan="1">3–4 mm</td><td rowspan="1" colspan="1">2–3 mm</td><td rowspan="1" colspan="1">6–9 mm</td><td rowspan="1" colspan="1">4 - 6 mm</td><td rowspan="1" colspan="1">2–3 mm</td><td rowspan="1" colspan="1">2–4 mm</td><td rowspan="1" colspan="1">1–3 mm</td><td rowspan="1" colspan="1">3–4 mm</td><td rowspan="1" colspan="1">3–5 mm</td><td rowspan="1" colspan="1">3–5 mm</td></tr><tr><td rowspan="1" colspan="1">Ovary indumentum presence/ absence</td><td rowspan="1" colspan="1">sparsely to densely hairy</td><td rowspan="1" colspan="1">
                  <bold>glabrous</bold>
                </td><td rowspan="1" colspan="1">
                  <bold>glabrous</bold>
                </td><td rowspan="1" colspan="1">
                  <bold>glabrous</bold>
                </td><td rowspan="1" colspan="1">
                  <bold>glabrous</bold>
                </td><td rowspan="1" colspan="1">sericeous</td><td rowspan="1" colspan="1">sericeous</td><td rowspan="1" colspan="1">sparsely hairy</td><td rowspan="1" colspan="1">sericeous</td><td rowspan="1" colspan="1">sericeous</td><td rowspan="1" colspan="1">densely pubescent</td><td rowspan="1" colspan="1">sericeous</td><td rowspan="1" colspan="1">sericeous</td><td rowspan="1" colspan="1">pubescent</td></tr><tr><td rowspan="1" colspan="1">Pod shape, surface structure; indumentum</td><td rowspan="1" colspan="1">7–20 × 3–6 cm; inflated, obovoid or oblong; glabrous, rugose</td><td rowspan="1" colspan="1">8–25 × 1–2 cm; flattened; linear, glabrous, smooth, raised above seeds contracted between them, veins visible?</td><td rowspan="1" colspan="1">7–11 × 1–2 cm, flattened, narrowly obovate, glabrous, smooth</td><td rowspan="1" colspan="1">3.5–5 × 0.7–1.2 cm; botuliform, linear; glabrous (exocarp fleshy, endocarp thin, forming transverse septae between seeds), not convex around seeds</td><td rowspan="1" colspan="1">8–12 × 0.8–3 cm, linear to narrowly ovate, compressed, glabrous, finely corrugated</td><td rowspan="1" colspan="1">15–25 × 1–2.5 cm, linear to narrowly obovate, flattened, not or slightly inflated, not convex around seeds, densely hairy, smooth</td><td rowspan="1" colspan="1">5–21 × 0.7–4 cm; flattened, linear to narrowly ovate, elliptic or obovate - or - inflated, convex around seeds and contracted between them; tomentose to densely pubescent, smooth</td><td rowspan="1" colspan="1">19–30 × 2.5–3.5 cm; narrowly obovate, flat, beaked, shortly hirsute, smooth</td><td rowspan="1" colspan="1">5–13 × 1–1.8 cm., compressed, strap-shaped, glabrescent, slightly inflated and convex around seeds, contracted between seeds</td><td rowspan="1" colspan="1">4–9.5 × 2–5 cm; inflated, ovoid; rugose to ridged or ruminate, velutinous (sparsely pubescent in <italic><tp:taxon-name><tp:taxon-name-part taxon-name-part-type="genus" reg="Whitfordiodendron">W.</tp:taxon-name-part><tp:taxon-name-part taxon-name-part-type="species" reg="nieuwenhuisii">nieuwenhuisii</tp:taxon-name-part></tp:taxon-name></italic>)</td><td rowspan="1" colspan="1">6–15 × 3–4 cm; inflated; oblong, obliquely obovate to fusiform, velutinous , smooth to slightly wrinkled</td><td rowspan="1" colspan="1">10–25 × 5–11 cm; inflated, obovoid or oblong; coarsely ridged to rugose; tomentose</td><td rowspan="1" colspan="1">7–23 × 3–5.2 cm, inflated, fusiform; torulose, finely ridged or striate, velutinous</td><td rowspan="1" colspan="1">10–24 × 1.2–3 cm; compressed; oblanceolate; velutinous (<italic><tp:taxon-name><tp:taxon-name-part taxon-name-part-type="genus" reg="Wisteria">W.</tp:taxon-name-part><tp:taxon-name-part taxon-name-part-type="species" reg="frutescens">frutescens</tp:taxon-name-part></tp:taxon-name></italic> 8 × 12 cm long; linear- oblanceolate; glabrous)</td></tr><tr><td rowspan="1" colspan="1">Fruit endocarp septae type</td><td rowspan="1" colspan="1">subseptate</td><td rowspan="1" colspan="1">
                  <bold>septate</bold>
                </td><td rowspan="1" colspan="1">subseptate</td><td rowspan="1" colspan="1">
                  <bold>septate</bold>
                </td><td rowspan="1" colspan="1">subseptate</td><td rowspan="1" colspan="1">subseptate</td><td rowspan="1" colspan="1">subseptate</td><td rowspan="1" colspan="1">subseptate</td><td rowspan="1" colspan="1">subseptate</td><td rowspan="1" colspan="1">subseptate</td><td rowspan="1" colspan="1">subseptate</td><td rowspan="1" colspan="1">subseptate</td><td rowspan="1" colspan="1">subseptate</td><td rowspan="1" colspan="1">subseptate</td></tr><tr><td rowspan="1" colspan="1">Seed number, shape</td><td rowspan="1" colspan="1">1–3; ovoid; 30–38 × 20–35 × 20–26 mm thick, sometimes laterally compressed</td><td rowspan="1" colspan="1">2–5; ellipsoid; 9 - 12 × 5–8 × 3–6 mm thick; seeds separated in pod, enclosed in lomented endocarp with a flat wing</td><td rowspan="1" colspan="1">1–5(8) ; orbicular; 12–14 × 12–14 × 12 mm</td><td rowspan="1" colspan="1">4–10; ellipsoid; 5–7.5 × 3.5–5 × 2.5–4.5 mm thick, separate in pod</td><td rowspan="1" colspan="1">(1)6–8, lenticular , suborbicular, oblate-spheroid, smooth, brown 5–28 × 4–20 × 1–5 mm, separate in pod</td><td rowspan="1" colspan="1">2–10, lenticular, ovoid to flat, 7–28 × 5–20 mm, 1–7 mm thick, separate in pod</td><td rowspan="1" colspan="1">1–6; flattened-lenticular to ovoid or globose; 7–30 × 6–35 × 0.5 - 20 mm, separate in pod</td><td rowspan="1" colspan="1">2–3, flattened, orbicular, 17 × 17 × 10 mm, smooth</td><td rowspan="1" colspan="1">1–6, lenticular, 10–12 × 9–11 × 3–5 mm, separate in pod</td><td rowspan="1" colspan="1">1–3; ovoid to elliptic; 12–45 × 14–35 × 8–30 mm thick, if more than one then seeds becoming fused together</td><td rowspan="1" colspan="1">2–3; flattened ellipsoid-orbicular; 15–25 × 10–14 × 8–13 mm thick, seeds separate in pod</td><td rowspan="1" colspan="1">1–2; obovoid or oblong; 50–80 × 40–45 × 30–45 mm, if more than one, seeds often fused together or forced laterally out of shape by compression</td><td rowspan="1" colspan="1">(1)2–6; ellipsoid or broadly ovoid; 12–43 × 12–42 × 12–41 mm, if more than one, seeds sometimes forced out of shape by lateral compression</td><td rowspan="1" colspan="1">1–5; lenticular-orbicular; 8–10 × 8–12 × 2–4 mm (<italic><tp:taxon-name><tp:taxon-name-part taxon-name-part-type="genus" reg="Wisteria">W.</tp:taxon-name-part><tp:taxon-name-part taxon-name-part-type="species" reg="frutescens">frutescens</tp:taxon-name-part></tp:taxon-name></italic> 4–8; reniform-cuboid; 8–10 × 4–6 × 4–6 mm thick)</td></tr><tr><td rowspan="1" colspan="1">Seed hilum (elliptic to oval or strap-shaped) and size (short - 1–5 mm long; long - 10–40 mm)</td><td rowspan="1" colspan="1">2–3 × 2 mm; circular to elliptic, short</td><td rowspan="1" colspan="1">1.5–3 × 2 mm; broadly elliptic, short</td><td rowspan="1" colspan="1">1.6–2 mm long, elliptic, short</td><td rowspan="1" colspan="1">2–2.5 × 1 mm; elliptic, short</td><td rowspan="1" colspan="1">1–2 × 1 mm; elliptic, short</td><td rowspan="1" colspan="1">2 - 3 × 1 mm, elliptic, short</td><td rowspan="1" colspan="1">2–5 × 1 mm; elliptic or oval, short</td><td rowspan="1" colspan="1">1–2 mm; elliptic, short</td><td rowspan="1" colspan="1">1–2 × 0.5–1 mm, elliptic, short</td><td rowspan="1" colspan="1">3–5 × 1.5 mm; broadly elliptic, short</td><td rowspan="1" colspan="1">
                  <bold>15–30 × 2–4 mm; strap-shaped, long</bold>
                </td><td rowspan="1" colspan="1">
                  <bold>18–36 × 4–7 mm; strap-shaped, long</bold>
                </td><td rowspan="1" colspan="1">
                  <bold>16–30 × 2–4 mm long; strap-shaped</bold>
                </td><td rowspan="1" colspan="1">1–2 × 1 mm; linear or elliptic, short (3–4 mm, broadly elliptic in <italic><tp:taxon-name><tp:taxon-name-part taxon-name-part-type="genus" reg="Wisteria">W.</tp:taxon-name-part><tp:taxon-name-part taxon-name-part-type="species" reg="frutescens">frutescens</tp:taxon-name-part></tp:taxon-name></italic>)</td></tr><tr><td rowspan="1" colspan="1">Seed wing</td><td rowspan="1" colspan="1">absent</td><td rowspan="1" colspan="1">
                  <bold>present, seed enclosed in lomented endocarp with a flat wing</bold>
                </td><td rowspan="1" colspan="1">absent</td><td rowspan="1" colspan="1">absent</td><td rowspan="1" colspan="1">absent</td><td rowspan="1" colspan="1">absent</td><td rowspan="1" colspan="1">absent</td><td rowspan="1" colspan="1">absent</td><td rowspan="1" colspan="1">absent</td><td rowspan="1" colspan="1">absent</td><td rowspan="1" colspan="1">absent</td><td rowspan="1" colspan="1">absent</td><td rowspan="1" colspan="1">absent</td><td rowspan="1" colspan="1">absent</td></tr></tbody></table><table-wrap-foot><fn><p><bold><sup>1</sup></bold> (<italic><tp:taxon-name><tp:taxon-name-part taxon-name-part-type="genus" reg="Adinobotrys">A.</tp:taxon-name-part><tp:taxon-name-part taxon-name-part-type="species" reg="atropurpureus">atropurpureus</tp:taxon-name-part></tp:taxon-name></italic>,<italic><tp:taxon-name><tp:taxon-name-part taxon-name-part-type="genus" reg="Adinobotrys">A.</tp:taxon-name-part><tp:taxon-name-part taxon-name-part-type="species" reg="vastus">vastus</tp:taxon-name-part></tp:taxon-name></italic>); 
              <bold><sup>2</sup></bold>  (<italic><tp:taxon-name><tp:taxon-name-part taxon-name-part-type="genus" reg="Endosamara">E.</tp:taxon-name-part><tp:taxon-name-part taxon-name-part-type="species" reg="racemosa">racemosa</tp:taxon-name-part></tp:taxon-name></italic>); 
              <bold><sup>3</sup></bold>  (<italic><tp:taxon-name><tp:taxon-name-part taxon-name-part-type="genus" reg="Sigmoidala">S.</tp:taxon-name-part><tp:taxon-name-part taxon-name-part-type="species" reg="kityana">kityana</tp:taxon-name-part></tp:taxon-name></italic>); 
              <bold><sup>4</sup></bold>  (<italic><tp:taxon-name><tp:taxon-name-part taxon-name-part-type="genus" reg="Sarcodum">S.</tp:taxon-name-part><tp:taxon-name-part taxon-name-part-type="species" reg="scandens">scandens</tp:taxon-name-part></tp:taxon-name></italic>, 
            <italic><tp:taxon-name><tp:taxon-name-part taxon-name-part-type="genus" reg="Sarcodum">S.</tp:taxon-name-part><tp:taxon-name-part taxon-name-part-type="species" reg="bicolor">bicolor</tp:taxon-name-part></tp:taxon-name></italic>,
             <italic><tp:taxon-name><tp:taxon-name-part taxon-name-part-type="genus" reg="Sarcodum">S.</tp:taxon-name-part><tp:taxon-name-part taxon-name-part-type="species" reg="solomonensis">solomonensis</tp:taxon-name-part></tp:taxon-name></italic>); 
              <bold><sup>5</sup></bold>  (<italic><tp:taxon-name><tp:taxon-name-part taxon-name-part-type="genus" reg="Wisteria">W.</tp:taxon-name-part><tp:taxon-name-part taxon-name-part-type="species" reg="japonica">japonica</tp:taxon-name-part></tp:taxon-name></italic>,
             <italic><tp:taxon-name><tp:taxon-name-part taxon-name-part-type="genus" reg="Wisteriopsis">W.</tp:taxon-name-part><tp:taxon-name-part taxon-name-part-type="species" reg="championii">championii</tp:taxon-name-part></tp:taxon-name></italic>,
             <italic><tp:taxon-name><tp:taxon-name-part taxon-name-part-type="genus" reg="Wisteriopsis">W.</tp:taxon-name-part><tp:taxon-name-part taxon-name-part-type="species" reg="kiangsiensis">kiangsiensis</tp:taxon-name-part></tp:taxon-name></italic>,
             <italic><tp:taxon-name><tp:taxon-name-part taxon-name-part-type="genus" reg="Wisteriopsis">W.</tp:taxon-name-part><tp:taxon-name-part taxon-name-part-type="species" reg="reticulata">reticulata</tp:taxon-name-part></tp:taxon-name></italic>,
             <italic><tp:taxon-name><tp:taxon-name-part taxon-name-part-type="genus" reg="Wisteriopsis">W.</tp:taxon-name-part><tp:taxon-name-part taxon-name-part-type="species" reg="eurybotrya">eurybotrya</tp:taxon-name-part></tp:taxon-name></italic>); 
              <bold><sup>6</sup></bold>  (<italic><tp:taxon-name><tp:taxon-name-part taxon-name-part-type="genus" reg="Nanhaia">N.</tp:taxon-name-part><tp:taxon-name-part taxon-name-part-type="species" reg="fordii">fordii</tp:taxon-name-part></tp:taxon-name></italic>,
             <italic><tp:taxon-name><tp:taxon-name-part taxon-name-part-type="genus" reg="Nanhaia">N.</tp:taxon-name-part><tp:taxon-name-part taxon-name-part-type="species" reg="speciosa">speciosa</tp:taxon-name-part></tp:taxon-name></italic>); 
              <bold><sup>7</sup></bold>  (<italic><tp:taxon-name><tp:taxon-name-part taxon-name-part-type="genus" reg="Callerya">C.</tp:taxon-name-part><tp:taxon-name-part taxon-name-part-type="species" reg="nitida">nitida</tp:taxon-name-part></tp:taxon-name></italic>,
             <italic><tp:taxon-name><tp:taxon-name-part taxon-name-part-type="genus" reg="Callerya">C.</tp:taxon-name-part><tp:taxon-name-part taxon-name-part-type="species" reg="bonatiana">bonatiana</tp:taxon-name-part></tp:taxon-name></italic>,
             <italic><tp:taxon-name><tp:taxon-name-part taxon-name-part-type="genus" reg="Callerya">C.</tp:taxon-name-part><tp:taxon-name-part taxon-name-part-type="species" reg="cinerea">cinerea</tp:taxon-name-part></tp:taxon-name></italic>,
             <italic><tp:taxon-name><tp:taxon-name-part taxon-name-part-type="genus" reg="Callerya">C.</tp:taxon-name-part><tp:taxon-name-part taxon-name-part-type="species" reg="cochinchinensis">cochinchinensis</tp:taxon-name-part></tp:taxon-name></italic>,
             <italic><tp:taxon-name><tp:taxon-name-part taxon-name-part-type="genus" reg="Callerya">C.</tp:taxon-name-part><tp:taxon-name-part taxon-name-part-type="species" reg="dielsiana">dielsiana</tp:taxon-name-part></tp:taxon-name></italic> &amp; including all segregates in <xref ref-type="bibr" rid="B112">Wei and Pedley (2010)</xref>); 
              <bold><sup>8</sup></bold>  (<italic><tp:taxon-name><tp:taxon-name-part taxon-name-part-type="genus" reg="Serawaia">S.</tp:taxon-name-part><tp:taxon-name-part taxon-name-part-type="species" reg="strobilifera">strobilifera</tp:taxon-name-part></tp:taxon-name></italic>); 
              <bold><sup>9</sup></bold>  (<italic><tp:taxon-name><tp:taxon-name-part taxon-name-part-type="genus" reg="Kanburia">K.</tp:taxon-name-part><tp:taxon-name-part taxon-name-part-type="species" reg="tenasserimensis">tenasserimensis</tp:taxon-name-part></tp:taxon-name></italic>,
             <italic><tp:taxon-name><tp:taxon-name-part taxon-name-part-type="genus" reg="Kanburia">K.</tp:taxon-name-part><tp:taxon-name-part taxon-name-part-type="species" reg="chlorantha">chlorantha</tp:taxon-name-part></tp:taxon-name></italic>); 
              <bold><sup>10</sup></bold>  (<italic><tp:taxon-name><tp:taxon-name-part taxon-name-part-type="genus" reg="Whitfordiodendron">W.</tp:taxon-name-part><tp:taxon-name-part taxon-name-part-type="species" reg="scandens">scandens</tp:taxon-name-part></tp:taxon-name></italic>,
             <italic><tp:taxon-name><tp:taxon-name-part taxon-name-part-type="genus" reg="Whitfordiodendron">W.</tp:taxon-name-part><tp:taxon-name-part taxon-name-part-type="species" reg="eriantha">eriantha</tp:taxon-name-part></tp:taxon-name></italic>,
             <italic><tp:taxon-name><tp:taxon-name-part taxon-name-part-type="genus" reg="Whitfordiodendron">W.</tp:taxon-name-part><tp:taxon-name-part taxon-name-part-type="species" reg="nieuwenhuisii">nieuwenhuisii</tp:taxon-name-part></tp:taxon-name></italic>,
             <italic><tp:taxon-name><tp:taxon-name-part taxon-name-part-type="genus" reg="Whitfordiodendron">W.</tp:taxon-name-part><tp:taxon-name-part taxon-name-part-type="species" reg="sumatrana">sumatrana</tp:taxon-name-part></tp:taxon-name></italic>); 
              <bold><sup>11</sup></bold>  (<italic><tp:taxon-name><tp:taxon-name-part taxon-name-part-type="genus" reg="Afgekia">A.</tp:taxon-name-part><tp:taxon-name-part taxon-name-part-type="species" reg="sericea">sericea</tp:taxon-name-part></tp:taxon-name></italic>, 
            <italic><tp:taxon-name><tp:taxon-name-part taxon-name-part-type="genus" reg="Afgekia">A.</tp:taxon-name-part><tp:taxon-name-part taxon-name-part-type="species" reg="mahidoliae">mahidoliae</tp:taxon-name-part></tp:taxon-name></italic>); 
              <bold><sup>12</sup></bold>  (<italic><tp:taxon-name><tp:taxon-name-part taxon-name-part-type="genus" reg="Padbruggea">P.</tp:taxon-name-part><tp:taxon-name-part taxon-name-part-type="species" reg="dasyphylla">dasyphylla</tp:taxon-name-part></tp:taxon-name></italic>, <italic><tp:taxon-name><tp:taxon-name-part taxon-name-part-type="genus" reg="Padbruggea">P.</tp:taxon-name-part><tp:taxon-name-part taxon-name-part-type="species" reg="filipes">filipes</tp:taxon-name-part></tp:taxon-name></italic>,
             <italic><tp:taxon-name><tp:taxon-name-part taxon-name-part-type="genus" reg="Padbruggea">P.</tp:taxon-name-part><tp:taxon-name-part taxon-name-part-type="species" reg="maingayi">maingayi</tp:taxon-name-part></tp:taxon-name></italic>);
              <bold><sup>13</sup></bold>  (<italic><tp:taxon-name><tp:taxon-name-part taxon-name-part-type="genus" reg="Austrocallerya">A.</tp:taxon-name-part><tp:taxon-name-part taxon-name-part-type="species" reg="australis">australis</tp:taxon-name-part></tp:taxon-name></italic>, <italic><tp:taxon-name><tp:taxon-name-part taxon-name-part-type="genus" reg="Austrocallerya">A.</tp:taxon-name-part><tp:taxon-name-part taxon-name-part-type="species" reg="megasperma">megasperma</tp:taxon-name-part></tp:taxon-name></italic>, <italic><tp:taxon-name><tp:taxon-name-part taxon-name-part-type="genus" reg="Austrocallerya">A.</tp:taxon-name-part><tp:taxon-name-part taxon-name-part-type="species" reg="pilipes">pilipes</tp:taxon-name-part></tp:taxon-name></italic>);
              <bold><sup>14</sup></bold>  (<italic><tp:taxon-name><tp:taxon-name-part taxon-name-part-type="genus" reg="Wisteria">W.</tp:taxon-name-part><tp:taxon-name-part taxon-name-part-type="species" reg="frutescens">frutescens</tp:taxon-name-part></tp:taxon-name></italic>, <italic><tp:taxon-name><tp:taxon-name-part taxon-name-part-type="genus" reg="Wisteria">W.</tp:taxon-name-part><tp:taxon-name-part taxon-name-part-type="species" reg="brachybotrys">brachybotrys</tp:taxon-name-part></tp:taxon-name></italic>, <italic><tp:taxon-name><tp:taxon-name-part taxon-name-part-type="genus" reg="Wisteria">W.</tp:taxon-name-part><tp:taxon-name-part taxon-name-part-type="species" reg="floribunda">floribunda</tp:taxon-name-part></tp:taxon-name></italic>, <italic><tp:taxon-name><tp:taxon-name-part taxon-name-part-type="genus" reg="Wisteria">W.</tp:taxon-name-part><tp:taxon-name-part taxon-name-part-type="species" reg="sinensis">sinensis</tp:taxon-name-part></tp:taxon-name></italic>)
             </p></fn></table-wrap-foot></table-wrap></tp:treatment-sec><ref-list><ref id="B29"><mixed-citation xmlns:xlink="http://www.w3.org/1999/xlink" xlink:type="simple"><person-group><name name-style="western"><surname>Dunn</surname><given-names>ST</given-names></name></person-group> (<year>1912a</year>) <article-title>A Revision of the Genus <italic><tp:taxon-name><tp:taxon-name-part taxon-name-part-type="genus">Millettia</tp:taxon-name-part></tp:taxon-name></italic>, Wight. &amp; Arn. Journal of the Linnean Society. Botany.</article-title><source>London</source><volume>41</volume>(<issue>280</issue>): <fpage>123</fpage>–<lpage>243</lpage>. <ext-link xlink:type="simple" ext-link-type="doi" xlink:href="10.1111/j.1095-8339.1912.tb02482.x">https://doi.org/10.1111/j.1095-8339.1912.tb02482.x</ext-link></mixed-citation></ref><ref id="B112"><mixed-citation xmlns:xlink="http://www.w3.org/1999/xlink" xlink:type="simple"><person-group><name name-style="western"><surname>Wei</surname><given-names>Z</given-names></name><name name-style="western"><surname>Pedley</surname><given-names>L</given-names></name></person-group> (<year>2010</year>) <italic><tp:taxon-name><tp:taxon-name-part taxon-name-part-type="genus">Callerya</tp:taxon-name-part></tp:taxon-name></italic>. In: Wu Z-Y, Raven PH, Hong DY (Eds) Flora of China 10. Science Press, Beijing; Missouri Botanical Garden Press, St Louis, 181–187.</mixed-citation></ref></ref-list></tp:taxon-treatment>
