# Supplementary material for: The Callerya Group redefined and Tribe Wisterieae (Fabaceae) emended based on morphology and data from nuclear and chloroplast DNA sequences
Source: PhytoKeys. 2019 Jun 26;125:1–112. doi: 10.3897/phytokeys.125.34877 (PMC6610001; doi:10.3897/phytokeys.125.34877)
Supplement: XML Treatment for Austrocallerya australis [file phytokeys.125.34877-treatment57.xml]

<!DOCTYPE tp:taxon-treatment
  PUBLIC "-//TaxonX//DTD Taxonomic Treatment Publishing DTD v0 20100105//EN" "tax-treatment-NSO.dtd">
<tp:taxon-treatment xmlns:tp="http://www.plazi.org/taxpub"><tp:treatment-meta><kwd-group><label>Taxon classification</label><kwd><named-content xmlns:xlink="http://www.w3.org/1999/xlink" content-type="kingdom">Plantae</named-content></kwd><kwd><named-content xmlns:xlink="http://www.w3.org/1999/xlink" content-type="order">Fabales</named-content></kwd><kwd><named-content xmlns:xlink="http://www.w3.org/1999/xlink" content-type="family">Fabaceae</named-content></kwd></kwd-group><mixed-citation publication-type="journal"><person-group><name><surname>Compton</surname><given-names>James A.</given-names></name><name><surname>Schrire</surname><given-names>Brian D.</given-names></name><name><surname>Könyves3</surname><given-names>Kálmán</given-names></name><name><surname>Forest</surname><given-names>Félix</given-names></name><name><surname>Malakasi</surname><given-names>Panagiota</given-names></name><name><surname>Sawai Mattapha</surname><given-names/></name><name><surname>Sirichamorn</surname><given-names>Yotsawate</given-names></name></person-group><article-title>The <italic><tp:taxon-name><tp:taxon-name-part taxon-name-part-type="genus" reg="Callerya">Callerya</tp:taxon-name-part></tp:taxon-name></italic> Group redefined and Tribe <tp:taxon-name><tp:taxon-name-part taxon-name-part-type="genus" reg="Wisterieae">Wisterieae</tp:taxon-name-part></tp:taxon-name> (<tp:taxon-name><tp:taxon-name-part taxon-name-part-type="genus" reg="Fabaceae">Fabaceae</tp:taxon-name-part></tp:taxon-name>) emended based on morphology and data from nuclear and chloroplast DNA sequences</article-title><source>PhytoKeys</source><day>26</day><month>6</month><year>2019</year><volume>125</volume><fpage>1</fpage><lpage>112</lpage><pub-id pub-id-type="doi">10.3897/phytokeys.125.34877</pub-id></mixed-citation></tp:treatment-meta><tp:nomenclature><tp:taxon-name>
                <tp:taxon-name-part taxon-name-part-type="genus" reg="Austrocallerya">Austrocallerya</tp:taxon-name-part>
                <tp:taxon-name-part taxon-name-part-type="species" reg="australis">australis</tp:taxon-name-part>
                <object-id xmlns:xlink="http://www.w3.org/1999/xlink" content-type="ipni" xlink:type="simple">urn:lsid:ipni.org:names:77199026-1</object-id>
              </tp:taxon-name><tp:taxon-authority>(Endl.) J.Compton &amp; Schrire</tp:taxon-authority><tp:taxon-status xmlns:xlink="http://www.w3.org/1999/xlink" xlink:type="simple">comb. nov.</tp:taxon-status><tp:nomenclature-citation-list><tp:nomenclature-citation><tp:taxon-name>
                    <tp:taxon-name-part taxon-name-part-type="genus" reg="Austrocallerya"/>
                    <tp:taxon-name-part taxon-name-part-type="species" reg="australis"/>
                  </tp:taxon-name><comment>≡ <tp:taxon-name><tp:taxon-name-part taxon-name-part-type="genus" reg="Pterocarpus">Pterocarpus</tp:taxon-name-part><tp:taxon-name-part taxon-name-part-type="species" reg="australis">australis</tp:taxon-name-part></tp:taxon-name> Endl., Prodr. Fl. Norf.: 94 (1833). Type: Australia, Norfolk Island, “In Insula Norfolk, Ferd. Bauer”, 1804–1805, F.Bauer s.n.., W0046224 (W, lecto.! designated here); W0046223 (W, isolecto.!); W0046225 (W, isolecto.!); “Norfolk Island, Bauer Hb. Brown” K000880984 (K, isolecto.!) </comment></tp:nomenclature-citation><tp:nomenclature-citation><tp:taxon-name>
                    <tp:taxon-name-part taxon-name-part-type="genus" reg="Austrocallerya"/>
                    <tp:taxon-name-part taxon-name-part-type="species" reg="australis"/>
                  </tp:taxon-name><comment>≡ <tp:taxon-name><tp:taxon-name-part taxon-name-part-type="genus" reg="Millettia">Millettia</tp:taxon-name-part><tp:taxon-name-part taxon-name-part-type="species" reg="australis">australis</tp:taxon-name-part></tp:taxon-name> (Endl.) Benth. Pl. Jungh. [Miquel] 2: 250 (1852) </comment></tp:nomenclature-citation><tp:nomenclature-citation><tp:taxon-name>
                    <tp:taxon-name-part taxon-name-part-type="genus" reg="Austrocallerya"/>
                    <tp:taxon-name-part taxon-name-part-type="species" reg="australis"/>
                  </tp:taxon-name><comment><!--PageBreak --><!--PageBreak -->≡ <tp:taxon-name><tp:taxon-name-part taxon-name-part-type="genus" reg="Wisteria">Wisteria</tp:taxon-name-part><tp:taxon-name-part taxon-name-part-type="species" reg="australis">australis</tp:taxon-name-part></tp:taxon-name> (Endl.) F.Muell. Second Systematic Census of Australian Pl.: 68 (1885) </comment></tp:nomenclature-citation><tp:nomenclature-citation><tp:taxon-name>
                    <tp:taxon-name-part taxon-name-part-type="genus" reg="Austrocallerya"/>
                    <tp:taxon-name-part taxon-name-part-type="species" reg="australis"/>
                  </tp:taxon-name><comment>≡ <tp:taxon-name><tp:taxon-name-part taxon-name-part-type="genus" reg="Kraunhia">Kraunhia</tp:taxon-name-part><tp:taxon-name-part taxon-name-part-type="species" reg="australis">australis</tp:taxon-name-part></tp:taxon-name> (Endl.) Greene, Pittonia 2(10): 175 (1891) </comment></tp:nomenclature-citation><tp:nomenclature-citation><tp:taxon-name>
                    <tp:taxon-name-part taxon-name-part-type="genus" reg="Austrocallerya"/>
                    <tp:taxon-name-part taxon-name-part-type="species" reg="australis"/>
                  </tp:taxon-name><comment>≡ <tp:taxon-name><tp:taxon-name-part taxon-name-part-type="genus" reg="Callerya">Callerya</tp:taxon-name-part><tp:taxon-name-part taxon-name-part-type="species" reg="australis">australis</tp:taxon-name-part></tp:taxon-name> (Endl.) Schot, Blumea 39(1): 16 (1994) </comment></tp:nomenclature-citation><tp:nomenclature-citation><tp:taxon-name>
                    <tp:taxon-name-part taxon-name-part-type="genus" reg="Austrocallerya"/>
                    <tp:taxon-name-part taxon-name-part-type="species" reg="australis"/>
                  </tp:taxon-name><comment>= <tp:taxon-name><tp:taxon-name-part taxon-name-part-type="genus" reg="Millettia">Millettia</tp:taxon-name-part><tp:taxon-name-part taxon-name-part-type="species" reg="maideniana">maideniana</tp:taxon-name-part></tp:taxon-name> F.M.Bailey, Queensland Bot. Bull. Agric. 5: 12 (1892). Type: Australia, New South Wales, “Port Macquarie, Bean tree, 16 ins diameter, 25–30 ft high, Nov. 1891,”, J.H.Maiden s.n., BRI-AQ22886 (BRI, holo.!) ≡ <tp:taxon-name><tp:taxon-name-part taxon-name-part-type="genus" reg="Wisteria">Wisteria</tp:taxon-name-part><tp:taxon-name-part taxon-name-part-type="species" reg="maideniana">maideniana</tp:taxon-name-part></tp:taxon-name> (F.M.Bailey) C.Moore, Handbook Fl. New South Wales: 517 (1893). </comment></tp:nomenclature-citation><tp:nomenclature-citation><tp:taxon-name>
                    <tp:taxon-name-part taxon-name-part-type="genus" reg="Austrocallerya"/>
                    <tp:taxon-name-part taxon-name-part-type="species" reg="australis"/>
                  </tp:taxon-name><comment>= <tp:taxon-name><tp:taxon-name-part taxon-name-part-type="genus" reg="Callerya">Callerya</tp:taxon-name-part><tp:taxon-name-part taxon-name-part-type="species" reg="neocaledonica">neocaledonica</tp:taxon-name-part></tp:taxon-name> I.C.Nielsen &amp; Veillon, Adansonia ser. 3, 27(1): 82 (2005). Type: Nouvelle-Calédonie, Dumbéa, Nakutakoin, western slope of Pic Jacob, c. 150 m, 15 January 1992, <italic>J.M.Veillon</italic> 7466, P00625937 (P, holo.!); P00629538 (P, iso.!); P00625939 (P, iso.!); (AAU, iso.), NOU006199 (NOU, iso.). </comment></tp:nomenclature-citation></tp:nomenclature-citation-list></tp:nomenclature><tp:treatment-sec sec-type="Illustration" id="SECID0ET3FO"><title>Illustration.</title><p>Harden in Flora of New South Wales 2: 615 (2000). <ext-link xmlns:xlink="http://www.w3.org/1999/xlink" xlink:type="simple" ext-link-type="uri" xlink:href="http://www.floragreatlakes.info/html/rfspecies/callerya.html">http://www.floragreatlakes.info/html/rfspecies/callerya.html</ext-link> (<italic><tp:taxon-name><tp:taxon-name-part taxon-name-part-type="genus" reg="Callerya">Callerya</tp:taxon-name-part><tp:taxon-name-part taxon-name-part-type="species" reg="australis">australis</tp:taxon-name-part></tp:taxon-name></italic>).</p></tp:treatment-sec><tp:treatment-sec sec-type="distribution" id="SECID0EJ4FO"><title>Distribution.</title><p>Australia (Norfolk Island, New South Wales, Queensland); Bougainville Island; Cook Islands; New Britain Island; New Guinea; New Caledonia.</p></tp:treatment-sec><tp:treatment-sec sec-type="habitat" id="SECID0EO4FO"><title>Habitat.</title><p>In rainforest climbing in thickets on forested hillsides at 300 to 1600 m.</p></tp:treatment-sec></tp:taxon-treatment>
