# Supplementary material for: The Callerya Group redefined and Tribe Wisterieae (Fabaceae) emended based on morphology and data from nuclear and chloroplast DNA sequences
Source: PhytoKeys. 2019 Jun 26;125:1–112. doi: 10.3897/phytokeys.125.34877 (PMC6610001; doi:10.3897/phytokeys.125.34877)
Supplement: XML Treatment for Austrocallerya megasperma [file phytokeys.125.34877-treatment58.xml]

<!DOCTYPE tp:taxon-treatment
  PUBLIC "-//TaxonX//DTD Taxonomic Treatment Publishing DTD v0 20100105//EN" "tax-treatment-NSO.dtd">
<tp:taxon-treatment xmlns:tp="http://www.plazi.org/taxpub"><tp:treatment-meta><kwd-group><label>Taxon classification</label><kwd><named-content xmlns:xlink="http://www.w3.org/1999/xlink" content-type="kingdom">Plantae</named-content></kwd><kwd><named-content xmlns:xlink="http://www.w3.org/1999/xlink" content-type="order">Fabales</named-content></kwd><kwd><named-content xmlns:xlink="http://www.w3.org/1999/xlink" content-type="family">Fabaceae</named-content></kwd></kwd-group><mixed-citation publication-type="journal"><person-group><name><surname>Compton</surname><given-names>James A.</given-names></name><name><surname>Schrire</surname><given-names>Brian D.</given-names></name><name><surname>Könyves3</surname><given-names>Kálmán</given-names></name><name><surname>Forest</surname><given-names>Félix</given-names></name><name><surname>Malakasi</surname><given-names>Panagiota</given-names></name><name><surname>Sawai Mattapha</surname><given-names/></name><name><surname>Sirichamorn</surname><given-names>Yotsawate</given-names></name></person-group><article-title>The <italic><tp:taxon-name><tp:taxon-name-part taxon-name-part-type="genus" reg="Callerya">Callerya</tp:taxon-name-part></tp:taxon-name></italic> Group redefined and Tribe <tp:taxon-name><tp:taxon-name-part taxon-name-part-type="genus" reg="Wisterieae">Wisterieae</tp:taxon-name-part></tp:taxon-name> (<tp:taxon-name><tp:taxon-name-part taxon-name-part-type="genus" reg="Fabaceae">Fabaceae</tp:taxon-name-part></tp:taxon-name>) emended based on morphology and data from nuclear and chloroplast DNA sequences</article-title><source>PhytoKeys</source><day>26</day><month>6</month><year>2019</year><volume>125</volume><fpage>1</fpage><lpage>112</lpage><pub-id pub-id-type="doi">10.3897/phytokeys.125.34877</pub-id></mixed-citation></tp:treatment-meta><tp:nomenclature><tp:taxon-name>
                <tp:taxon-name-part taxon-name-part-type="genus" reg="Austrocallerya">Austrocallerya</tp:taxon-name-part>
                <tp:taxon-name-part taxon-name-part-type="species" reg="megasperma">megasperma</tp:taxon-name-part>
                <object-id xmlns:xlink="http://www.w3.org/1999/xlink" content-type="ipni" xlink:type="simple">urn:lsid:ipni.org:names:77199027-1</object-id>
              </tp:taxon-name><tp:taxon-authority>(F.Muell.) J.Compton &amp; Schrire</tp:taxon-authority><tp:taxon-status xmlns:xlink="http://www.w3.org/1999/xlink" xlink:type="simple">comb. nov.</tp:taxon-status><tp:nomenclature-citation-list><tp:nomenclature-citation><tp:taxon-name>
                    <tp:taxon-name-part taxon-name-part-type="genus" reg="Austrocallerya"/>
                    <tp:taxon-name-part taxon-name-part-type="species" reg="megasperma"/>
                  </tp:taxon-name><comment>≡ <tp:taxon-name><tp:taxon-name-part taxon-name-part-type="genus" reg="Wisteria">Wisteria</tp:taxon-name-part><tp:taxon-name-part taxon-name-part-type="species" reg="megasperma">megasperma</tp:taxon-name-part></tp:taxon-name> F.Muell., Fragmenta Phytographiae Australiae 1: 10 (1858). Type Australia, Queensland, “Ad rivulos sylvaticos fluvii Pine River prope sinum Moreton Bay”, F.von Mueller &amp; W.Hill s.n.., MEL2144485 (MEL, lecto.!, designated by <xref ref-type="bibr" rid="B15">Compton (2016)</xref>); MEL2144484 (MEL, isolecto.!) </comment></tp:nomenclature-citation><tp:nomenclature-citation><tp:taxon-name>
                    <tp:taxon-name-part taxon-name-part-type="genus" reg="Austrocallerya"/>
                    <tp:taxon-name-part taxon-name-part-type="species" reg="megasperma"/>
                  </tp:taxon-name><comment>≡ <tp:taxon-name><tp:taxon-name-part taxon-name-part-type="genus" reg="Millettia">Millettia</tp:taxon-name-part><tp:taxon-name-part taxon-name-part-type="species" reg="megasperma">megasperma</tp:taxon-name-part></tp:taxon-name> (F.Muell.) Benth., Fl. Austral. 2: 211 (1864) </comment></tp:nomenclature-citation><tp:nomenclature-citation><tp:taxon-name>
                    <tp:taxon-name-part taxon-name-part-type="genus" reg="Austrocallerya"/>
                    <tp:taxon-name-part taxon-name-part-type="species" reg="megasperma"/>
                  </tp:taxon-name><comment>≡ <tp:taxon-name><tp:taxon-name-part taxon-name-part-type="genus" reg="Kraunhia">Kraunhia</tp:taxon-name-part><tp:taxon-name-part taxon-name-part-type="species" reg="megasperma">megasperma</tp:taxon-name-part></tp:taxon-name> (F.Muell.) Greene, Pittonia 2(10): 175. (1891) </comment></tp:nomenclature-citation><tp:nomenclature-citation><tp:taxon-name>
                    <tp:taxon-name-part taxon-name-part-type="genus" reg="Austrocallerya"/>
                    <tp:taxon-name-part taxon-name-part-type="species" reg="megasperma"/>
                  </tp:taxon-name><comment>≡ <tp:taxon-name><tp:taxon-name-part taxon-name-part-type="genus" reg="Phaseoloides">Phaseoloides</tp:taxon-name-part></tp:taxon-name> [<tp:taxon-name><tp:taxon-name-part taxon-name-part-type="genus" reg="Phaseolodes">Phaseolodes</tp:taxon-name-part></tp:taxon-name>] <tp:taxon-name><tp:taxon-name-part taxon-name-part-type="genus" reg="Phaseolodes"/><tp:taxon-name-part taxon-name-part-type="species" reg="megasperma">megasperma</tp:taxon-name-part></tp:taxon-name> (F.Muell.) Kuntze, Revis. Gen Pl. 1: 201 (1891) </comment></tp:nomenclature-citation><tp:nomenclature-citation><tp:taxon-name>
                    <tp:taxon-name-part taxon-name-part-type="genus" reg="Austrocallerya"/>
                    <tp:taxon-name-part taxon-name-part-type="species" reg="megasperma"/>
                  </tp:taxon-name><comment>≡ <tp:taxon-name><tp:taxon-name-part taxon-name-part-type="genus" reg="Callerya">Callerya</tp:taxon-name-part><tp:taxon-name-part taxon-name-part-type="species" reg="megasperma">megasperma</tp:taxon-name-part></tp:taxon-name> (F.Muell.) Schot, Blumea 39(1): 25 (1994) </comment></tp:nomenclature-citation></tp:nomenclature-citation-list></tp:nomenclature><tp:treatment-sec sec-type="Illustrations" id="SECID0E2BGO"><title>Illustrations.</title><p>Harden in Flora of New South Wales 2: 615 (2000) <ext-link xmlns:xlink="http://www.w3.org/1999/xlink" xlink:type="simple" ext-link-type="uri" xlink:href="http://www.floragreatlakes.info/html/rfspecies/callerya.html">http://www.floragreatlakes.info/html/rfspecies/callerya.html</ext-link> (<italic><tp:taxon-name><tp:taxon-name-part taxon-name-part-type="genus" reg="Callerya">Callerya</tp:taxon-name-part><tp:taxon-name-part taxon-name-part-type="species" reg="megasperma">megasperma</tp:taxon-name-part></tp:taxon-name></italic>).</p></tp:treatment-sec><tp:treatment-sec sec-type="distribution" id="SECID0ERCGO"><title>Distribution.</title><p>Australia (New South Wales, Queensland).</p></tp:treatment-sec><tp:treatment-sec sec-type="habitat" id="SECID0EWCGO"><title>Habitat.</title><p>In dry forest climbing up trees from sea level to 300 m.</p></tp:treatment-sec><tp:treatment-sec sec-type="notes" id="SECID0E2CGO"><title>Note.</title><p>1) <xref ref-type="bibr" rid="B91">Schot (1994</xref>: 25) chose a specimen at K collected at Richmond River, NSW by Charles Moore, K000880988 as the type, but this was not cited in the protologue nor was it from the type locality and is therefore not original material. Another specimen K000880989 collected by Mueller and Hill from “Upper Brisbane River” was also collected from a location not cited in the protologue. <!--PageBreak -->We have chosen MEL2144485 collected by Mueller and Hill from the Pine River near Moreton Bay as cited in the protologue as lectotype.</p><p>2) <italic><tp:taxon-name><tp:taxon-name-part taxon-name-part-type="genus" reg="Wisteria">Wisteria</tp:taxon-name-part><tp:taxon-name-part taxon-name-part-type="species" reg="involuta">involuta</tp:taxon-name-part></tp:taxon-name></italic> Sprague (<xref ref-type="bibr" rid="B100">Sprague 1904</xref>: 141) was described from cultivated material at K. The material was collected from the Richmond River area of NSW, Australia, collector unknown. <xref ref-type="bibr" rid="B101">Sprague (1905</xref>: 3) recombined the species as <italic><tp:taxon-name><tp:taxon-name-part taxon-name-part-type="genus" reg="Derris">Derris</tp:taxon-name-part><tp:taxon-name-part taxon-name-part-type="species" reg="involuta">involuta</tp:taxon-name-part></tp:taxon-name></italic> (Sprague) Sprague the following year having seen the flat, one-seeded, winged fruits of the millettioid genus <italic><tp:taxon-name><tp:taxon-name-part taxon-name-part-type="genus" reg="Derris">Derris</tp:taxon-name-part></tp:taxon-name></italic> Lour.</p></tp:treatment-sec><ref-list><ref id="B15"><mixed-citation xmlns:xlink="http://www.w3.org/1999/xlink" xlink:type="simple"><person-group><name name-style="western"><surname>Compton</surname><given-names>JA</given-names></name></person-group> (<year>2016</year>) <article-title>Typification of <italic><tp:taxon-name><tp:taxon-name-part taxon-name-part-type="genus">Wisteria</tp:taxon-name-part><tp:taxon-name-part taxon-name-part-type="species">megasperma</tp:taxon-name-part></tp:taxon-name></italic> F.Muell. (<tp:taxon-name><tp:taxon-name-part taxon-name-part-type="genus">Fabaceae</tp:taxon-name-part></tp:taxon-name>).</article-title><source>Botanical Magazine</source><volume>33</volume>(<issue>4</issue>): <fpage>374</fpage>. <ext-link xlink:type="simple" ext-link-type="doi" xlink:href="10.1111/curt.12116">https://doi.org/10.1111/curt.12116</ext-link></mixed-citation></ref><ref id="B91"><mixed-citation xmlns:xlink="http://www.w3.org/1999/xlink" xlink:type="simple"><person-group><name name-style="western"><surname>Schot</surname><given-names>AM</given-names></name></person-group> (<year>1994</year>) <article-title>A Revision of <italic><tp:taxon-name><tp:taxon-name-part taxon-name-part-type="genus">Callerya</tp:taxon-name-part></tp:taxon-name></italic> Endl. (including <italic><tp:taxon-name><tp:taxon-name-part taxon-name-part-type="genus">Padbruggea</tp:taxon-name-part></tp:taxon-name></italic> and <italic><tp:taxon-name><tp:taxon-name-part taxon-name-part-type="genus">Whitfordiodendron</tp:taxon-name-part></tp:taxon-name></italic>) (<tp:taxon-name><tp:taxon-name-part taxon-name-part-type="family">Papilionaceae</tp:taxon-name-part></tp:taxon-name>: <tp:taxon-name><tp:taxon-name-part taxon-name-part-type="tribe">Millettieae</tp:taxon-name-part></tp:taxon-name>).</article-title><source>Blumea</source><volume>39</volume>: <fpage>1</fpage>–<lpage>40</lpage>.</mixed-citation></ref><ref id="B100"><mixed-citation xmlns:xlink="http://www.w3.org/1999/xlink" xlink:type="simple"><person-group><name name-style="western"><surname>Sprague</surname><given-names>TA</given-names></name></person-group> (<year>1904</year>) New or Noteworthy Plants <italic><tp:taxon-name><tp:taxon-name-part taxon-name-part-type="genus">Wisteria</tp:taxon-name-part><tp:taxon-name-part taxon-name-part-type="species">involuta</tp:taxon-name-part></tp:taxon-name></italic> (sp. nov.) Gardeners’. Chronicle ser.3 36: 141.</mixed-citation></ref><ref id="B101"><mixed-citation xmlns:xlink="http://www.w3.org/1999/xlink" xlink:type="simple"><person-group><name name-style="western"><surname>Sprague</surname><given-names>TA</given-names></name></person-group> (<year>1905</year>) New or Noteworthy Plants <italic><tp:taxon-name><tp:taxon-name-part taxon-name-part-type="genus">Wisteria</tp:taxon-name-part><tp:taxon-name-part taxon-name-part-type="species">involuta</tp:taxon-name-part></tp:taxon-name></italic> = <italic><tp:taxon-name><tp:taxon-name-part taxon-name-part-type="genus">Derris</tp:taxon-name-part><tp:taxon-name-part taxon-name-part-type="species">involuta</tp:taxon-name-part></tp:taxon-name></italic> Gardeners’. Chronicle ser.3 38: 3.</mixed-citation></ref></ref-list></tp:taxon-treatment>
