# Supplementary material for: The Callerya Group redefined and Tribe Wisterieae (Fabaceae) emended based on morphology and data from nuclear and chloroplast DNA sequences
Source: PhytoKeys. 2019 Jun 26;125:1–112. doi: 10.3897/phytokeys.125.34877 (PMC6610001; doi:10.3897/phytokeys.125.34877)
Supplement: XML Treatment for Austrocallerya pilipes [file phytokeys.125.34877-treatment59.xml]

<!DOCTYPE tp:taxon-treatment
  PUBLIC "-//TaxonX//DTD Taxonomic Treatment Publishing DTD v0 20100105//EN" "tax-treatment-NSO.dtd">
<tp:taxon-treatment xmlns:tp="http://www.plazi.org/taxpub"><tp:treatment-meta><kwd-group><label>Taxon classification</label><kwd><named-content xmlns:xlink="http://www.w3.org/1999/xlink" content-type="kingdom">Plantae</named-content></kwd><kwd><named-content xmlns:xlink="http://www.w3.org/1999/xlink" content-type="order">Fabales</named-content></kwd><kwd><named-content xmlns:xlink="http://www.w3.org/1999/xlink" content-type="family">Fabaceae</named-content></kwd></kwd-group><mixed-citation publication-type="journal"><person-group><name><surname>Compton</surname><given-names>James A.</given-names></name><name><surname>Schrire</surname><given-names>Brian D.</given-names></name><name><surname>Könyves3</surname><given-names>Kálmán</given-names></name><name><surname>Forest</surname><given-names>Félix</given-names></name><name><surname>Malakasi</surname><given-names>Panagiota</given-names></name><name><surname>Sawai Mattapha</surname><given-names/></name><name><surname>Sirichamorn</surname><given-names>Yotsawate</given-names></name></person-group><article-title>The <italic><tp:taxon-name><tp:taxon-name-part taxon-name-part-type="genus" reg="Callerya">Callerya</tp:taxon-name-part></tp:taxon-name></italic> Group redefined and Tribe <tp:taxon-name><tp:taxon-name-part taxon-name-part-type="genus" reg="Wisterieae">Wisterieae</tp:taxon-name-part></tp:taxon-name> (<tp:taxon-name><tp:taxon-name-part taxon-name-part-type="genus" reg="Fabaceae">Fabaceae</tp:taxon-name-part></tp:taxon-name>) emended based on morphology and data from nuclear and chloroplast DNA sequences</article-title><source>PhytoKeys</source><day>26</day><month>6</month><year>2019</year><volume>125</volume><fpage>1</fpage><lpage>112</lpage><pub-id pub-id-type="doi">10.3897/phytokeys.125.34877</pub-id></mixed-citation></tp:treatment-meta><tp:nomenclature><tp:taxon-name>
                <tp:taxon-name-part taxon-name-part-type="genus" reg="Austrocallerya">Austrocallerya</tp:taxon-name-part>
                <tp:taxon-name-part taxon-name-part-type="species" reg="pilipes">pilipes</tp:taxon-name-part>
                <object-id xmlns:xlink="http://www.w3.org/1999/xlink" content-type="ipni" xlink:type="simple">urn:lsid:ipni.org:names:77199028-1</object-id>
              </tp:taxon-name><tp:taxon-authority>(F.M.Bailey) J.Compton &amp; Schrire</tp:taxon-authority><tp:taxon-status xmlns:xlink="http://www.w3.org/1999/xlink" xlink:type="simple">comb. nov.</tp:taxon-status><tp:nomenclature-citation-list><tp:nomenclature-citation><tp:taxon-name>
                    <tp:taxon-name-part taxon-name-part-type="genus" reg="Austrocallerya"/>
                    <tp:taxon-name-part taxon-name-part-type="species" reg="pilipes"/>
                  </tp:taxon-name><comment>≡ <tp:taxon-name><tp:taxon-name-part taxon-name-part-type="genus" reg="Millettia">Millettia</tp:taxon-name-part><tp:taxon-name-part taxon-name-part-type="species" reg="pilipes">pilipes</tp:taxon-name-part></tp:taxon-name> F.M.Bailey, Second Addenda to Third Supplement of the Synopsis of the Queensland Flora 108 (1890) [published with Catalogue of the Indigenous and Naturalised Plants of Queensland]. Type: Australia, Queensland, Cook pastoral district, “Johnstone River, Dr. Thos. L. Bancroft, large climber”, 1885–1886, <italic>T.L.Bancroft</italic>s.n.., BRI-AQ0022887 (BRI, holo.!); BM000810924 (BM, iso.!) </comment></tp:nomenclature-citation><tp:nomenclature-citation><tp:taxon-name>
                    <tp:taxon-name-part taxon-name-part-type="genus" reg="Austrocallerya"/>
                    <tp:taxon-name-part taxon-name-part-type="species" reg="pilipes"/>
                  </tp:taxon-name><comment>≡ <tp:taxon-name><tp:taxon-name-part taxon-name-part-type="genus" reg="Wisteria">Wisteria</tp:taxon-name-part><tp:taxon-name-part taxon-name-part-type="species" reg="pilipes">pilipes</tp:taxon-name-part></tp:taxon-name> (F.M.Bailey) Sprague, Gard. Chron. Ser. 3., 36: 141 (1904) </comment></tp:nomenclature-citation></tp:nomenclature-citation-list></tp:nomenclature><tp:treatment-sec sec-type="notes" id="SECID0E2GGO"><title>Note.</title><p>There is also a specimen at K collected by Frederick M. Bailey from the Johnstone River in August 1892 – K000880982. Bailey, the author of the name, had been Colonial Botanist for Queensland since 1881 but Schot’s choice of this specimen as an isotype (Schot, 1994: 29) is incorrect as the holotype cited in the protologue was collected by Thomas Lane Bancroft, moreover, Bailey’s specimen was collected two years after the protologue was published.</p></tp:treatment-sec><tp:treatment-sec sec-type="Illustrations" id="SECID0EAHGO"><title>Illustrations.</title><p>Cooper, Australian Rainforest Fruits, a Field Guide: 175 (2013). <ext-link xmlns:xlink="http://www.w3.org/1999/xlink" xlink:type="simple" ext-link-type="uri" xlink:href="http://keys.trin.org.au/key-server/data/0e0f0504-0103-430d-8004-060d07080d04/media/Html/taxon/Callerya_pilipes.htm">http://keys.trin.org.au/key-server/data/0e0f0504-0103-430d-8004-060d07080d04/media/Html/taxon/Callerya_pilipes.htm</ext-link></p></tp:treatment-sec><tp:treatment-sec sec-type="distribution" id="SECID0EKHGO"><title>Distribution.</title><p>Australia (Queensland).</p></tp:treatment-sec><tp:treatment-sec sec-type="habitat" id="SECID0EPHGO"><title>Habitat.</title><p>In rainforest climbing trees and over scrub from 300 to 1200 m.</p></tp:treatment-sec></tp:taxon-treatment>
