# Supplementary material for: The Callerya Group redefined and Tribe Wisterieae (Fabaceae) emended based on morphology and data from nuclear and chloroplast DNA sequences
Source: PhytoKeys. 2019 Jun 26;125:1–112. doi: 10.3897/phytokeys.125.34877 (PMC6610001; doi:10.3897/phytokeys.125.34877)
Supplement: XML Treatment for Wisteria [file phytokeys.125.34877-treatment60.xml]

<!DOCTYPE tp:taxon-treatment
  PUBLIC "-//TaxonX//DTD Taxonomic Treatment Publishing DTD v0 20100105//EN" "tax-treatment-NSO.dtd">
<tp:taxon-treatment xmlns:tp="http://www.plazi.org/taxpub"><tp:treatment-meta><kwd-group><label>Taxon classification</label><kwd><named-content xmlns:xlink="http://www.w3.org/1999/xlink" content-type="kingdom">Plantae</named-content></kwd><kwd><named-content xmlns:xlink="http://www.w3.org/1999/xlink" content-type="order">Fabales</named-content></kwd><kwd><named-content xmlns:xlink="http://www.w3.org/1999/xlink" content-type="family">Fabaceae</named-content></kwd></kwd-group><mixed-citation publication-type="journal"><person-group><name><surname>Compton</surname><given-names>James A.</given-names></name><name><surname>Schrire</surname><given-names>Brian D.</given-names></name><name><surname>Könyves3</surname><given-names>Kálmán</given-names></name><name><surname>Forest</surname><given-names>Félix</given-names></name><name><surname>Malakasi</surname><given-names>Panagiota</given-names></name><name><surname>Sawai Mattapha</surname><given-names/></name><name><surname>Sirichamorn</surname><given-names>Yotsawate</given-names></name></person-group><article-title>The <italic><tp:taxon-name><tp:taxon-name-part taxon-name-part-type="genus" reg="Callerya">Callerya</tp:taxon-name-part></tp:taxon-name></italic> Group redefined and Tribe <tp:taxon-name><tp:taxon-name-part taxon-name-part-type="genus" reg="Wisterieae">Wisterieae</tp:taxon-name-part></tp:taxon-name> (<tp:taxon-name><tp:taxon-name-part taxon-name-part-type="genus" reg="Fabaceae">Fabaceae</tp:taxon-name-part></tp:taxon-name>) emended based on morphology and data from nuclear and chloroplast DNA sequences</article-title><source>PhytoKeys</source><day>26</day><month>6</month><year>2019</year><volume>125</volume><fpage>1</fpage><lpage>112</lpage><pub-id pub-id-type="doi">10.3897/phytokeys.125.34877</pub-id></mixed-citation></tp:treatment-meta><tp:nomenclature><label>14.</label><tp:taxon-name>
              <tp:taxon-name-part taxon-name-part-type="genus" reg="Wisteria">Wisteria</tp:taxon-name-part>
            </tp:taxon-name><tp:taxon-authority>Nutt., Gen. Amer. Pl. 2: 115 (1818), emend. nov. J.Compton &amp; Schrire</tp:taxon-authority></tp:nomenclature><tp:treatment-sec sec-type="diagnosis" id="SECID0EJJGO"><title>Diagnosis.</title><p>In <italic><tp:taxon-name><tp:taxon-name-part taxon-name-part-type="genus" reg="Wisteria">Wisteria</tp:taxon-name-part></tp:taxon-name></italic> the wings remain adnate to the keel after anthesis (vs. separated from the keel in <italic><tp:taxon-name><tp:taxon-name-part taxon-name-part-type="genus" reg="Wisteriopsis">Wisteriopsis</tp:taxon-name-part></tp:taxon-name></italic>). The Asian species all have papillate callosities similar to those in <italic><tp:taxon-name><tp:taxon-name-part taxon-name-part-type="genus" reg="Padbruggea">Padbruggea</tp:taxon-name-part><tp:taxon-name-part taxon-name-part-type="species" reg="filipes">filipes</tp:taxon-name-part></tp:taxon-name></italic> but the North American <italic><tp:taxon-name><tp:taxon-name-part taxon-name-part-type="genus" reg="Wisteria">W.</tp:taxon-name-part><tp:taxon-name-part taxon-name-part-type="species" reg="frutescens">frutescens</tp:taxon-name-part></tp:taxon-name></italic> has small ridge type <!--PageBreak -->callosities. The pods of all Asian species are gently torulose with a velutinous surface (striated, ridged, furrowed or tessellated in <italic><tp:taxon-name><tp:taxon-name-part taxon-name-part-type="genus" reg="Padruggea">Padruggea</tp:taxon-name-part></tp:taxon-name></italic> and <italic><tp:taxon-name><tp:taxon-name-part taxon-name-part-type="genus" reg="Austrocallerya">Austrocallerya</tp:taxon-name-part></tp:taxon-name></italic>). The North American <italic><tp:taxon-name><tp:taxon-name-part taxon-name-part-type="genus" reg="Wisteria">W.</tp:taxon-name-part><tp:taxon-name-part taxon-name-part-type="species" reg="frutescens">frutescens</tp:taxon-name-part></tp:taxon-name></italic> has straight, smooth, glabrous pods.</p></tp:treatment-sec><tp:treatment-sec sec-type="type species" id="SECID0EOLGO"><title>Type species.</title><p><italic><tp:taxon-name><tp:taxon-name-part taxon-name-part-type="genus" reg="Wisteria">Wisteria</tp:taxon-name-part><tp:taxon-name-part taxon-name-part-type="species" reg="frutescens">frutescens</tp:taxon-name-part></tp:taxon-name></italic> (L.) Poir. ≡ <italic><tp:taxon-name><tp:taxon-name-part taxon-name-part-type="genus" reg="Glycine">Glycine</tp:taxon-name-part><tp:taxon-name-part taxon-name-part-type="species" reg="frutescens">frutescens</tp:taxon-name-part></tp:taxon-name></italic> L.,</p></tp:treatment-sec><tp:treatment-sec sec-type="description" id="SECID0EKMGO"><title>Genus description.</title><p>Robust, twining woody vines to more than 30 m in height. <italic>Stems</italic> green and pubescent when young, becoming grey or reddish brown at maturity, terete. <italic>Stipules</italic> 4–8 mm long, linear, sericeous, caducous. <italic>Stipels</italic> 3–4 mm long, filiform, sericeous, caducous. <italic>Leaves</italic> deciduous, chartaceous and villose when young, glabrous when mature, imparipinnate with (7 –)9–13(–15) leaflets, rachis 4–7 cm long, pubescent becoming glabrous. <italic>Leaflets</italic> 2–10 × 1–5 cm, ovate-elliptic or elliptic-lanceolate, upper surface glabrous (very finely pubescent in <italic><tp:taxon-name><tp:taxon-name-part taxon-name-part-type="genus" reg="Wisteria">W.</tp:taxon-name-part><tp:taxon-name-part taxon-name-part-type="species" reg="frutescens">frutescens</tp:taxon-name-part></tp:taxon-name></italic>), lower surface with scattered hairs along veins, apex acute, acuminate or shortly caudate, margins entire or gently sinuate, base obtuse or cuneate. <italic>Inflorescence</italic> a terminal spreading to pendulous raceme 12–30(– 140) cm long, peduncle villose or pubescent. <italic>Flowers</italic> 15–30 mm long, emerging from April to May (June to August in <italic><tp:taxon-name><tp:taxon-name-part taxon-name-part-type="genus" reg="Wisteria">W.</tp:taxon-name-part><tp:taxon-name-part taxon-name-part-type="species" reg="frutescens">frutescens</tp:taxon-name-part></tp:taxon-name></italic>). <italic>Floral bracts</italic> 5–15(– 23) mm long, brown or silvery chartaceous, linear or cupuliform, attenuate or caudate, caducous. <italic>Bracteoles</italic> 2–4 mm, (absent in <italic><tp:taxon-name><tp:taxon-name-part taxon-name-part-type="genus" reg="Wisteria">W.</tp:taxon-name-part><tp:taxon-name-part taxon-name-part-type="species" reg="frutescens">frutescens</tp:taxon-name-part></tp:taxon-name></italic>) at top of pedicel, linear, acuminate, caducous. <italic>Pedicels</italic> 5–50 mm long, pubescent. <italic>Calyx</italic> 4–10 × 4–6 mm, campanulate or tubular, sparsely to densely pubescent or sericeous externally (sometimes with glandular hairs <italic><tp:taxon-name><tp:taxon-name-part taxon-name-part-type="genus" reg="Wisteria">W.</tp:taxon-name-part><tp:taxon-name-part taxon-name-part-type="species" reg="frutescens">frutescens</tp:taxon-name-part></tp:taxon-name></italic>), five toothed, upper teeth acute, 3–5 mm long, lower teeth 3–6 mm long, (central tooth – 8 mm) acuminate, green or white. <italic>Standard</italic> 17–28 × 19–28 mm, suborbicular, lilac or pale purple, deflexed near the base (deflexed near the middle in <italic><tp:taxon-name><tp:taxon-name-part taxon-name-part-type="genus" reg="Wisteria">W.</tp:taxon-name-part><tp:taxon-name-part taxon-name-part-type="species" reg="frutescens">frutescens</tp:taxon-name-part></tp:taxon-name></italic>), apex with a short mucro or retuse, nectar guide yellow, back of standard glabrous or sparsely pubescent along margin, callosities papillate either side of the midline at base (of ridge type in <italic><tp:taxon-name><tp:taxon-name-part taxon-name-part-type="genus" reg="Wisteria">W.</tp:taxon-name-part><tp:taxon-name-part taxon-name-part-type="species" reg="frutescens">frutescens</tp:taxon-name-part></tp:taxon-name></italic>). <italic>Wing petals</italic> 12–20 × 5–8 mm, lilac or purple, equalling keel or slightly longer, glabrous, each semi-pandurate with basal claws 2–4 mm long (6–8 mm in <italic><tp:taxon-name><tp:taxon-name-part taxon-name-part-type="genus" reg="Wisteria">W.</tp:taxon-name-part><tp:taxon-name-part taxon-name-part-type="species" reg="brachybotrys">brachybotrys</tp:taxon-name-part></tp:taxon-name></italic>). <italic>Keel petals</italic> 11–18 × 4–8 mm, lilac or purple, glabrous, united into a semi-pandurate cup, apex obtuse. <italic>Stamens</italic> diadelphous, nine fused together, the vexillary one free, all curved upwards at apex, glabrous. <italic>Ovary</italic> sericeous, style 3–5 mm long, curved upwards at apex, <italic>stigma</italic> punctate. <italic>Pods</italic> 10–24 × 1.2–3 cm, compressed, slightly torulose, (straight in <italic><tp:taxon-name><tp:taxon-name-part taxon-name-part-type="genus" reg="Wisteria">W.</tp:taxon-name-part><tp:taxon-name-part taxon-name-part-type="species" reg="frutescens">frutescens</tp:taxon-name-part></tp:taxon-name></italic>) tardily dehiscent, exocarp smooth, surface densely velutinous, endocarp pithy, the seeds in shallow cavities, subseptate. <italic>Seeds</italic> (1 –)3–6(– 8), lenticular, (reniform-cuboid in <italic><tp:taxon-name><tp:taxon-name-part taxon-name-part-type="genus" reg="Wisteria">W.</tp:taxon-name-part><tp:taxon-name-part taxon-name-part-type="species" reg="frutescens">frutescens</tp:taxon-name-part></tp:taxon-name></italic>) smooth, pale or dark brown, 8–10 × 8–12 × 2–4 mm, (8–10 × 4–6 × 4–6 mm in <italic><tp:taxon-name><tp:taxon-name-part taxon-name-part-type="genus" reg="Wisteria">W.</tp:taxon-name-part><tp:taxon-name-part taxon-name-part-type="species" reg="frutescens">frutescens</tp:taxon-name-part></tp:taxon-name></italic>), hilum 1–2 × 1–3 mm, elliptic. Plate <xref ref-type="fig" rid="F5">3F–G</xref>.</p></tp:treatment-sec><tp:treatment-sec sec-type="distribution" id="SECID0EXRGO"><title>Distribution.</title><p>China (Anhui, Fujian, Guangxi, Hebei, Henan, Hunan, Jiangsu, Jiangxi, Shaanxi, Shandong, Shangxi, Zhejiang); Japan; Korea; east North America.</p></tp:treatment-sec><tp:treatment-sec sec-type="habitat" id="SECID0E3RGO"><title>Habitat.</title><p>In temperate forests from sea level to 1800 m, climbing among trees and shrubs.</p></tp:treatment-sec><tp:treatment-sec sec-type="etymology" id="SECID0EBSGO"><title>Etymology.</title><p>The generic name commemorates the anatomist Professor Caspar Wistar (1761–1818), President of the American Philosphical Society. It also commemorates Caspar Wistar’s cousin Charles Jones Wister (1782–1865), friend of Thomas Nuttal who was the author of the name.</p><!--PageBreak --></tp:treatment-sec><tp:treatment-sec><!--Section generated to contain objects referenced in tp:taxon-treatment.--><fig id="F5" position="float" orientation="portrait"><label>Plate 3.</label><caption><p><italic><tp:taxon-name><tp:taxon-name-part taxon-name-part-type="genus" reg="Wisteriopsis">Wisteriopsis</tp:taxon-name-part></tp:taxon-name></italic> and <italic><tp:taxon-name><tp:taxon-name-part taxon-name-part-type="genus" reg="Wisteria">Wisteria</tp:taxon-name-part></tp:taxon-name></italic>. <bold>A</bold><italic><tp:taxon-name><tp:taxon-name-part taxon-name-part-type="genus" reg="Wisteriopsis">Wisteriopsis</tp:taxon-name-part><tp:taxon-name-part taxon-name-part-type="species" reg="japonica">japonica</tp:taxon-name-part></tp:taxon-name></italic>, Cultivated, J.C.Raulston Arboretum, North Carolina 980008-17 <bold>B</bold><italic><tp:taxon-name><tp:taxon-name-part taxon-name-part-type="genus" reg="Wisteriopsis">Wisteriopsis</tp:taxon-name-part><tp:taxon-name-part taxon-name-part-type="species" reg="japonica">japonica</tp:taxon-name-part></tp:taxon-name></italic> Japan, Honshu near Kyoto <italic>G.Lewis</italic>, unvouchered <bold>C, D</bold><italic><tp:taxon-name><tp:taxon-name-part taxon-name-part-type="genus" reg="Wisteriopsis">Wisteriopsis</tp:taxon-name-part><tp:taxon-name-part taxon-name-part-type="species" reg="japonica">japonica</tp:taxon-name-part></tp:taxon-name></italic>, Cultivated, J.C.Raulston Arboretum, North Carolina 980008-17 <bold>E</bold><italic><tp:taxon-name><tp:taxon-name-part taxon-name-part-type="genus" reg="Wisteriopsis">Wisteriopsis</tp:taxon-name-part><tp:taxon-name-part taxon-name-part-type="species" reg="reticulata">reticulata</tp:taxon-name-part></tp:taxon-name></italic> Cultivated, <italic>J.Compton s.n..</italic> unvouchered <bold>F</bold><italic><tp:taxon-name><tp:taxon-name-part taxon-name-part-type="genus" reg="Wisteria">Wisteria</tp:taxon-name-part><tp:taxon-name-part taxon-name-part-type="species" reg="frutescens">frutescens</tp:taxon-name-part></tp:taxon-name></italic> Cultivated, <italic>B.Schrire</italic> unvouchered <bold>G</bold><italic><tp:taxon-name><tp:taxon-name-part taxon-name-part-type="genus" reg="Wisteria">Wisteria</tp:taxon-name-part><tp:taxon-name-part taxon-name-part-type="species" reg="brachybotrys">brachybotrys</tp:taxon-name-part></tp:taxon-name></italic> cultivated, <italic>B.Schrire</italic> unvouchered.</p></caption><graphic xmlns:xlink="http://www.w3.org/1999/xlink" xlink:href="phytokeys-125-001-g006.jpg" position="float" orientation="portrait" xlink:type="simple" id="oo_313259.jpg"/></fig></tp:treatment-sec></tp:taxon-treatment>
