# Supplementary material for: The Callerya Group redefined and Tribe Wisterieae (Fabaceae) emended based on morphology and data from nuclear and chloroplast DNA sequences
Source: PhytoKeys. 2019 Jun 26;125:1–112. doi: 10.3897/phytokeys.125.34877 (PMC6610001; doi:10.3897/phytokeys.125.34877)
Supplement: XML Treatment for Wisteria frutescens subsp. frutescens [file phytokeys.125.34877-treatment62.xml]

<!DOCTYPE tp:taxon-treatment
  PUBLIC "-//TaxonX//DTD Taxonomic Treatment Publishing DTD v0 20100105//EN" "tax-treatment-NSO.dtd">
<tp:taxon-treatment xmlns:tp="http://www.plazi.org/taxpub"><tp:treatment-meta><kwd-group><label>Taxon classification</label><kwd><named-content xmlns:xlink="http://www.w3.org/1999/xlink" content-type="kingdom">Plantae</named-content></kwd><kwd><named-content xmlns:xlink="http://www.w3.org/1999/xlink" content-type="order">Fabales</named-content></kwd><kwd><named-content xmlns:xlink="http://www.w3.org/1999/xlink" content-type="family">Fabaceae</named-content></kwd></kwd-group><mixed-citation publication-type="journal"><person-group><name><surname>Compton</surname><given-names>James A.</given-names></name><name><surname>Schrire</surname><given-names>Brian D.</given-names></name><name><surname>Könyves3</surname><given-names>Kálmán</given-names></name><name><surname>Forest</surname><given-names>Félix</given-names></name><name><surname>Malakasi</surname><given-names>Panagiota</given-names></name><name><surname>Sawai Mattapha</surname><given-names/></name><name><surname>Sirichamorn</surname><given-names>Yotsawate</given-names></name></person-group><article-title>The <italic><tp:taxon-name><tp:taxon-name-part taxon-name-part-type="genus" reg="Callerya">Callerya</tp:taxon-name-part></tp:taxon-name></italic> Group redefined and Tribe <tp:taxon-name><tp:taxon-name-part taxon-name-part-type="genus" reg="Wisterieae">Wisterieae</tp:taxon-name-part></tp:taxon-name> (<tp:taxon-name><tp:taxon-name-part taxon-name-part-type="genus" reg="Fabaceae">Fabaceae</tp:taxon-name-part></tp:taxon-name>) emended based on morphology and data from nuclear and chloroplast DNA sequences</article-title><source>PhytoKeys</source><day>26</day><month>6</month><year>2019</year><volume>125</volume><fpage>1</fpage><lpage>112</lpage><pub-id pub-id-type="doi">10.3897/phytokeys.125.34877</pub-id></mixed-citation></tp:treatment-meta><tp:nomenclature><tp:taxon-name>
                <tp:taxon-name-part taxon-name-part-type="genus" reg="Wisteria">Wisteria</tp:taxon-name-part>
                <tp:taxon-name-part taxon-name-part-type="species" reg="frutescens">frutescens</tp:taxon-name-part>
                <tp:taxon-name-part taxon-name-part-type="infraspecific-rank">subsp.</tp:taxon-name-part>
                <tp:taxon-name-part taxon-name-part-type="subspecies" reg="frutescens">frutescens</tp:taxon-name-part>
              </tp:taxon-name><tp:nomenclature-citation-list><tp:nomenclature-citation><tp:taxon-name>
                    <tp:taxon-name-part taxon-name-part-type="genus" reg="Wisteria"/>
                    <tp:taxon-name-part taxon-name-part-type="species" reg="frutescens"/>
                    <tp:taxon-name-part taxon-name-part-type="subspecies" reg="frutescens"/>
                  </tp:taxon-name><comment>≡ <tp:taxon-name><tp:taxon-name-part taxon-name-part-type="genus" reg="Glycine">Glycine</tp:taxon-name-part><tp:taxon-name-part taxon-name-part-type="species" reg="frutescens">frutescens</tp:taxon-name-part></tp:taxon-name> L., Sp. Pl. 1(2): 753 (1753) </comment></tp:nomenclature-citation><tp:nomenclature-citation><tp:taxon-name>
                    <tp:taxon-name-part taxon-name-part-type="genus" reg="Wisteria"/>
                    <tp:taxon-name-part taxon-name-part-type="species" reg="frutescens"/>
                    <tp:taxon-name-part taxon-name-part-type="subspecies" reg="frutescens"/>
                  </tp:taxon-name><comment>≡ <tp:taxon-name><tp:taxon-name-part taxon-name-part-type="genus" reg="Kraunhia">Kraunhia</tp:taxon-name-part><tp:taxon-name-part taxon-name-part-type="species" reg="frutescens">frutescens</tp:taxon-name-part></tp:taxon-name> (L.) Raf., Med. Repos. Original Essays Intelligence Phys. [hex.] 2 [vol.] 5: 352 (1808) nom. rej. (Art. 56, McNeil &amp; al., 2012) </comment></tp:nomenclature-citation><tp:nomenclature-citation><tp:taxon-name>
                    <tp:taxon-name-part taxon-name-part-type="genus" reg="Wisteria"/>
                    <tp:taxon-name-part taxon-name-part-type="species" reg="frutescens"/>
                    <tp:taxon-name-part taxon-name-part-type="subspecies" reg="frutescens"/>
                  </tp:taxon-name><comment>≡ <tp:taxon-name><tp:taxon-name-part taxon-name-part-type="genus" reg="Apios">Apios</tp:taxon-name-part><tp:taxon-name-part taxon-name-part-type="species" reg="frutescens">frutescens</tp:taxon-name-part></tp:taxon-name> (L.) Pursh, Fl. Amer. Sept. 2: 474 (1814) </comment></tp:nomenclature-citation><tp:nomenclature-citation><tp:taxon-name>
                    <tp:taxon-name-part taxon-name-part-type="genus" reg="Wisteria"/>
                    <tp:taxon-name-part taxon-name-part-type="species" reg="frutescens"/>
                    <tp:taxon-name-part taxon-name-part-type="subspecies" reg="frutescens"/>
                  </tp:taxon-name><comment>≡ <tp:taxon-name><tp:taxon-name-part taxon-name-part-type="genus" reg="Apios">Thyrsanthus</tp:taxon-name-part><tp:taxon-name-part taxon-name-part-type="species" reg="frutescens">frutescens</tp:taxon-name-part></tp:taxon-name> (L.) Elliott, J. Acad. Nat. Sci. Philadelphia 1: 371 (1818) </comment></tp:nomenclature-citation><tp:nomenclature-citation><tp:taxon-name>
                    <tp:taxon-name-part taxon-name-part-type="genus" reg="Wisteria"/>
                    <tp:taxon-name-part taxon-name-part-type="species" reg="frutescens"/>
                    <tp:taxon-name-part taxon-name-part-type="subspecies" reg="frutescens"/>
                  </tp:taxon-name><comment> ≡ <tp:taxon-name><tp:taxon-name-part taxon-name-part-type="genus" reg="Phaseolus">Phaseolus</tp:taxon-name-part><tp:taxon-name-part taxon-name-part-type="species" reg="frutescens">frutescens</tp:taxon-name-part></tp:taxon-name> (L.) Eaton &amp; Wright, N. Am. Bot. ed 8: 354 (1840) </comment></tp:nomenclature-citation><tp:nomenclature-citation><tp:taxon-name>
                    <tp:taxon-name-part taxon-name-part-type="genus" reg="Wisteria"/>
                    <tp:taxon-name-part taxon-name-part-type="species" reg="frutescens"/>
                    <tp:taxon-name-part taxon-name-part-type="subspecies" reg="frutescens"/>
                  </tp:taxon-name><comment><!--PageBreak -->≡ <tp:taxon-name><tp:taxon-name-part taxon-name-part-type="genus" reg="Kraunhia">Kraunhia</tp:taxon-name-part><tp:taxon-name-part taxon-name-part-type="species" reg="frutescens">frutescens</tp:taxon-name-part></tp:taxon-name> (L.) Greene, Pittonia 2: 175 (1891) </comment></tp:nomenclature-citation><tp:nomenclature-citation><tp:taxon-name>
                    <tp:taxon-name-part taxon-name-part-type="genus" reg="Wisteria"/>
                    <tp:taxon-name-part taxon-name-part-type="species" reg="frutescens"/>
                    <tp:taxon-name-part taxon-name-part-type="subspecies" reg="frutescens"/>
                  </tp:taxon-name><comment>≡ <tp:taxon-name><tp:taxon-name-part taxon-name-part-type="genus" reg="Phaseoloides">Phaseoloides</tp:taxon-name-part></tp:taxon-name> [<tp:taxon-name><tp:taxon-name-part taxon-name-part-type="genus" reg="Phaseolodes">Phaseolodes</tp:taxon-name-part></tp:taxon-name>] <tp:taxon-name><tp:taxon-name-part taxon-name-part-type="genus" reg="Phaseolodes"/><tp:taxon-name-part taxon-name-part-type="species" reg="frutescens">frutescens</tp:taxon-name-part></tp:taxon-name> (L.) Kuntze, Revis Gen. Pl. 1: 201 (1891) </comment></tp:nomenclature-citation><tp:nomenclature-citation><tp:taxon-name>
                    <tp:taxon-name-part taxon-name-part-type="genus" reg="Wisteria"/>
                    <tp:taxon-name-part taxon-name-part-type="species" reg="frutescens"/>
                    <tp:taxon-name-part taxon-name-part-type="subspecies" reg="frutescens"/>
                  </tp:taxon-name><comment>≡ <tp:taxon-name><tp:taxon-name-part taxon-name-part-type="genus" reg="Bradlea">Bradlea</tp:taxon-name-part></tp:taxon-name> [as <tp:taxon-name><tp:taxon-name-part taxon-name-part-type="genus" reg="Bradleya">Bradleya</tp:taxon-name-part></tp:taxon-name>] <tp:taxon-name><tp:taxon-name-part taxon-name-part-type="genus" reg="Bradlea"/><tp:taxon-name-part taxon-name-part-type="species" reg="frutescens">frutescens</tp:taxon-name-part></tp:taxon-name> (L.) Britton, Man. Fl. N. States &amp; Canada 549 (1901). Note: <tp:taxon-name><tp:taxon-name-part taxon-name-part-type="genus" reg="Bradleya">Bradleya</tp:taxon-name-part></tp:taxon-name> is treated as a homonym of <tp:taxon-name><tp:taxon-name-part taxon-name-part-type="genus" reg="Bradlea">Bradlea</tp:taxon-name-part></tp:taxon-name> Adans. under Art. 53.2 (<xref ref-type="bibr" rid="B107">Turland et al. 2018</xref>) </comment></tp:nomenclature-citation><tp:nomenclature-citation><tp:taxon-name>
                    <tp:taxon-name-part taxon-name-part-type="genus" reg="Wisteria"/>
                    <tp:taxon-name-part taxon-name-part-type="species" reg="frutescens"/>
                    <tp:taxon-name-part taxon-name-part-type="subspecies" reg="frutescens"/>
                  </tp:taxon-name><comment>= <tp:taxon-name><tp:taxon-name-part taxon-name-part-type="genus" reg="Glycine">Glycine</tp:taxon-name-part><tp:taxon-name-part taxon-name-part-type="species" reg="caerulea">caerulea</tp:taxon-name-part></tp:taxon-name> Salisb., Prodromus stirpium in horto Chapel Allerton vigentium 335 (1796) [<tp:taxon-name><tp:taxon-name-part taxon-name-part-type="genus" reg="Glycine">G.</tp:taxon-name-part><tp:taxon-name-part taxon-name-part-type="species" reg="frutescens">frutescens</tp:taxon-name-part></tp:taxon-name> L. was cited]. </comment></tp:nomenclature-citation><tp:nomenclature-citation><tp:taxon-name>
                    <tp:taxon-name-part taxon-name-part-type="genus" reg="Wisteria"/>
                    <tp:taxon-name-part taxon-name-part-type="species" reg="frutescens"/>
                    <tp:taxon-name-part taxon-name-part-type="subspecies" reg="frutescens"/>
                  </tp:taxon-name><comment>= <tp:taxon-name><tp:taxon-name-part taxon-name-part-type="genus" reg="Wisteria">Wisteria</tp:taxon-name-part><tp:taxon-name-part taxon-name-part-type="species" reg="speciosa">speciosa</tp:taxon-name-part></tp:taxon-name> Nutt., Gen. N. Amer. Pl. 2: 116 (1818) [<tp:taxon-name><tp:taxon-name-part taxon-name-part-type="genus" reg="Glycine">G.</tp:taxon-name-part><tp:taxon-name-part taxon-name-part-type="species" reg="frutescens">frutescens</tp:taxon-name-part></tp:taxon-name> L. was cited]. </comment></tp:nomenclature-citation></tp:nomenclature-citation-list></tp:nomenclature><tp:treatment-sec sec-type="Illustrations" id="SECID0ECDHO"><title>Illustrations.</title><p>Compton in Curtis’s Bot. Mag. 32 (3–4): 234, t. 2 &amp; 3 (2015a) <ext-link xmlns:xlink="http://www.w3.org/1999/xlink" xlink:type="simple" ext-link-type="uri" xlink:href="https://gobotany.newenglandwild.org/species/wisteria/frutescens/">https://gobotany.newenglandwild.org/species/wisteria/frutescens/</ext-link>; (Plate <xref ref-type="fig" rid="F5">3F</xref>); <xref ref-type="bibr" rid="B19">Compton and Lane (2019</xref>: 174).</p></tp:treatment-sec><tp:treatment-sec sec-type="distribution" id="SECID0EVDHO"><title>Distribution.</title><p>USA (Connecticut, Delaware, Illinois, Indiana, Iowa, Maryland, Massachusetts, Michigan, Missouri, New Jersey, New York, North Carolina, Ohio, Pennsylvania, Rhode Island, Virginia, West Virginia).</p></tp:treatment-sec><tp:treatment-sec sec-type="habitat" id="SECID0E1DHO"><title>Habitat.</title><p>In clearings of evergreen lowland forest and along riverbanks at sea level to 650 m.</p></tp:treatment-sec><tp:treatment-sec sec-type="notes" id="SECID0E6DHO"><title>Note.</title><p>Plants from more southerly regions either side of the Appalachian mountains have previously been recognised as a separate species <italic><tp:taxon-name><tp:taxon-name-part taxon-name-part-type="genus" reg="Wisteria">Wisteria</tp:taxon-name-part><tp:taxon-name-part taxon-name-part-type="species" reg="macrostachya">macrostachya</tp:taxon-name-part></tp:taxon-name></italic> (Nutt. ex Torr. &amp; A.Gray) B.L.Rob. &amp; Fernald, Gray Man. Bot. N. U.S. ed. 7: 515. 1908. Observation of living plants and careful examination of many herbarium specimens coupled with the DNA generated results from this study have led us to conclude that there is only the single species <italic><tp:taxon-name><tp:taxon-name-part taxon-name-part-type="genus" reg="Wisteria">W.</tp:taxon-name-part><tp:taxon-name-part taxon-name-part-type="species" reg="frutescens">frutescens</tp:taxon-name-part></tp:taxon-name></italic> representing the genus <italic><tp:taxon-name><tp:taxon-name-part taxon-name-part-type="genus" reg="Wisteria">Wisteria</tp:taxon-name-part></tp:taxon-name></italic> in North America. We also conclude that there is sufficient difference between the southern plants and those from further north to recognise the southern one at the rank of subspecies. At the rank of species the name <italic><tp:taxon-name><tp:taxon-name-part taxon-name-part-type="genus" reg="Diplonyx">Diplonyx</tp:taxon-name-part><tp:taxon-name-part taxon-name-part-type="species" reg="elegans">elegans</tp:taxon-name-part></tp:taxon-name></italic> Raf. (1817: 101) has priority over the widely used name <italic><tp:taxon-name><tp:taxon-name-part taxon-name-part-type="genus" reg="Wisteria">Wisteria</tp:taxon-name-part><tp:taxon-name-part taxon-name-part-type="species" reg="macrostachya">macrostachya</tp:taxon-name-part></tp:taxon-name></italic> (<xref ref-type="bibr" rid="B85">Robinson and Fernald 1908</xref>: 515), however, the combination <italic><tp:taxon-name><tp:taxon-name-part taxon-name-part-type="genus" reg="Wisteria">Wisteria</tp:taxon-name-part><tp:taxon-name-part taxon-name-part-type="species" reg="elegans">elegans</tp:taxon-name-part></tp:taxon-name></italic> has never been made (for a more comprehensive discussion see <xref ref-type="bibr" rid="B11">Compton (2015a)</xref>). Plants from the northerly range of the species (<tp:taxon-name><tp:taxon-name-part taxon-name-part-type="genus" reg="Wisteria"/><tp:taxon-name-part taxon-name-part-type="species" reg="elegans"/><tp:taxon-name-part taxon-name-part-type="infraspecific-rank">subsp.</tp:taxon-name-part><tp:taxon-name-part taxon-name-part-type="subspecies" reg="frutescens">frutescens</tp:taxon-name-part></tp:taxon-name>) have smaller and shorter inflorescences without (or with very few) glandular hairs on pedicels and calyces (vs pedicels and calyces covered in clavate glandular hairs in <tp:taxon-name><tp:taxon-name-part taxon-name-part-type="genus" reg="Wisteria"/><tp:taxon-name-part taxon-name-part-type="species" reg="elegans"/><tp:taxon-name-part taxon-name-part-type="infraspecific-rank">subsp.</tp:taxon-name-part><tp:taxon-name-part taxon-name-part-type="subspecies" reg="macrostachya">macrostachya</tp:taxon-name-part></tp:taxon-name>). The teeth on the calyces of <tp:taxon-name><tp:taxon-name-part taxon-name-part-type="genus" reg="Wisteria"/><tp:taxon-name-part taxon-name-part-type="species" reg="elegans"/><tp:taxon-name-part taxon-name-part-type="infraspecific-rank">subsp.</tp:taxon-name-part><tp:taxon-name-part taxon-name-part-type="subspecies" reg="frutescens">frutescens</tp:taxon-name-part></tp:taxon-name> are ± subequal (vs lower teeth much longer in <tp:taxon-name><tp:taxon-name-part taxon-name-part-type="genus" reg="Wisteria"/><tp:taxon-name-part taxon-name-part-type="species" reg="elegans"/><tp:taxon-name-part taxon-name-part-type="infraspecific-rank">subsp.</tp:taxon-name-part><tp:taxon-name-part taxon-name-part-type="subspecies" reg="macrostachya">macrostachya</tp:taxon-name-part></tp:taxon-name>). Racemes from the colder north (<tp:taxon-name><tp:taxon-name-part taxon-name-part-type="genus" reg="Wisteria"/><tp:taxon-name-part taxon-name-part-type="species" reg="elegans"/><tp:taxon-name-part taxon-name-part-type="infraspecific-rank">subsp.</tp:taxon-name-part><tp:taxon-name-part taxon-name-part-type="subspecies" reg="frutescens">frutescens</tp:taxon-name-part></tp:taxon-name>) are usually considerably shorter than the elongating racemes of southerly plants (<tp:taxon-name><tp:taxon-name-part taxon-name-part-type="genus" reg="Wisteria"/><tp:taxon-name-part taxon-name-part-type="species" reg="elegans"/><tp:taxon-name-part taxon-name-part-type="infraspecific-rank">subsp.</tp:taxon-name-part><tp:taxon-name-part taxon-name-part-type="subspecies" reg="macrostachya">macrostachya</tp:taxon-name-part></tp:taxon-name>). For a more comprehensive description of these taxa see <xref ref-type="bibr" rid="B19">Compton and Lane (2019)</xref>.</p></tp:treatment-sec><tp:treatment-sec><!--Section generated to contain objects referenced in tp:taxon-treatment.--><fig id="F5" position="float" orientation="portrait"><label>Plate 3.</label><caption><p><italic><tp:taxon-name><tp:taxon-name-part taxon-name-part-type="genus" reg="Wisteriopsis">Wisteriopsis</tp:taxon-name-part></tp:taxon-name></italic> and <italic><tp:taxon-name><tp:taxon-name-part taxon-name-part-type="genus" reg="Wisteria">Wisteria</tp:taxon-name-part></tp:taxon-name></italic>. <bold>A</bold><italic><tp:taxon-name><tp:taxon-name-part taxon-name-part-type="genus" reg="Wisteriopsis">Wisteriopsis</tp:taxon-name-part><tp:taxon-name-part taxon-name-part-type="species" reg="japonica">japonica</tp:taxon-name-part></tp:taxon-name></italic>, Cultivated, J.C.Raulston Arboretum, North Carolina 980008-17 <bold>B</bold><italic><tp:taxon-name><tp:taxon-name-part taxon-name-part-type="genus" reg="Wisteriopsis">Wisteriopsis</tp:taxon-name-part><tp:taxon-name-part taxon-name-part-type="species" reg="japonica">japonica</tp:taxon-name-part></tp:taxon-name></italic> Japan, Honshu near Kyoto <italic>G.Lewis</italic>, unvouchered <bold>C, D</bold><italic><tp:taxon-name><tp:taxon-name-part taxon-name-part-type="genus" reg="Wisteriopsis">Wisteriopsis</tp:taxon-name-part><tp:taxon-name-part taxon-name-part-type="species" reg="japonica">japonica</tp:taxon-name-part></tp:taxon-name></italic>, Cultivated, J.C.Raulston Arboretum, North Carolina 980008-17 <bold>E</bold><italic><tp:taxon-name><tp:taxon-name-part taxon-name-part-type="genus" reg="Wisteriopsis">Wisteriopsis</tp:taxon-name-part><tp:taxon-name-part taxon-name-part-type="species" reg="reticulata">reticulata</tp:taxon-name-part></tp:taxon-name></italic> Cultivated, <italic>J.Compton s.n..</italic> unvouchered <bold>F</bold><italic><tp:taxon-name><tp:taxon-name-part taxon-name-part-type="genus" reg="Wisteria">Wisteria</tp:taxon-name-part><tp:taxon-name-part taxon-name-part-type="species" reg="frutescens">frutescens</tp:taxon-name-part></tp:taxon-name></italic> Cultivated, <italic>B.Schrire</italic> unvouchered <bold>G</bold><italic><tp:taxon-name><tp:taxon-name-part taxon-name-part-type="genus" reg="Wisteria">Wisteria</tp:taxon-name-part><tp:taxon-name-part taxon-name-part-type="species" reg="brachybotrys">brachybotrys</tp:taxon-name-part></tp:taxon-name></italic> cultivated, <italic>B.Schrire</italic> unvouchered.</p></caption><graphic xmlns:xlink="http://www.w3.org/1999/xlink" xlink:href="phytokeys-125-001-g006.jpg" position="float" orientation="portrait" xlink:type="simple" id="oo_313259.jpg"/></fig></tp:treatment-sec><ref-list><ref id="B107"><mixed-citation xmlns:xlink="http://www.w3.org/1999/xlink" xlink:type="simple"><person-group><name name-style="western"><surname>Turland</surname><given-names>NJ</given-names></name><name name-style="western"><surname>Wiersema</surname><given-names>JH</given-names></name><name name-style="western"><surname>Barrie</surname><given-names>FR</given-names></name><name name-style="western"><surname>Greuter</surname><given-names>W</given-names></name><name name-style="western"><surname>Hawksworth</surname><given-names>DL</given-names></name><name name-style="western"><surname>Herendeen</surname><given-names>PS</given-names></name><name name-style="western"><surname>Knapp</surname><given-names>S</given-names></name><name name-style="western"><surname>Kusber</surname><given-names>W-H</given-names></name><name name-style="western"><surname>Li</surname><given-names>D-Z</given-names></name><name name-style="western"><surname>Marhold</surname><given-names>K</given-names></name><name name-style="western"><surname>May</surname><given-names>TW</given-names></name><name name-style="western"><surname>McNeill</surname><given-names>J</given-names></name><name name-style="western"><surname>Monro</surname><given-names>AM</given-names></name><name name-style="western"><surname>Prado</surname><given-names>J</given-names></name><name name-style="western"><surname>Price</surname><given-names>MJ</given-names></name><name name-style="western"><surname>Smith</surname><given-names>GF</given-names></name></person-group> (<role>Eds.</role>) (2018) <article-title>International Code of Nomenclature for algae, fungi, and plants (Shenzhen Code) adopted by the Nineteenth International Botanical Congress Shenzhen, China, July 2017.</article-title><source>Regnum Vegetabile</source><volume>159</volume>. <publisher-loc>Glashütten</publisher-loc>: <publisher-name>Koeltz Botanical Books</publisher-name>. <ext-link xlink:type="simple" ext-link-type="doi" xlink:href="10.12705/Code.2018">https://doi.org/10.12705/Code.2018</ext-link></mixed-citation></ref><ref id="B19"><mixed-citation xmlns:xlink="http://www.w3.org/1999/xlink" xlink:type="simple"><person-group><name name-style="western"><surname>Compton</surname><given-names>JA</given-names></name><name name-style="western"><surname>Lane</surname><given-names>C</given-names></name></person-group> (<year>2019</year>) <italic><tp:taxon-name><tp:taxon-name-part taxon-name-part-type="genus">Wisteria</tp:taxon-name-part></tp:taxon-name></italic>: The Complete Guide. Royal Horticultural Society, Peterborough.</mixed-citation></ref><ref id="B85"><mixed-citation xmlns:xlink="http://www.w3.org/1999/xlink" xlink:type="simple"><person-group><name name-style="western"><surname>Robinson</surname><given-names>BL</given-names></name><name name-style="western"><surname>Fernald</surname><given-names>ML</given-names></name></person-group><source>Gray’s New Manual of Botany</source> 7th edition. <publisher-name>American Book Company</publisher-name>, <publisher-loc>New York, Cincinnatti, Chicago</publisher-loc>. <fpage>515</fpage>.</mixed-citation></ref><ref id="B11"><mixed-citation xmlns:xlink="http://www.w3.org/1999/xlink" xlink:type="simple"><person-group><name name-style="western"><surname>Compton</surname><given-names>JA</given-names></name></person-group> (<year>2015a</year>) <article-title>A vignette of botany in the age of enlightenment: The story of Catesby’s climber or the Carolina kidney-bean tree, <italic><tp:taxon-name><tp:taxon-name-part taxon-name-part-type="genus">Wisteria</tp:taxon-name-part><tp:taxon-name-part taxon-name-part-type="species">frutescens</tp:taxon-name-part></tp:taxon-name></italic><tp:taxon-name><tp:taxon-name-part taxon-name-part-type="family">Leguminosae</tp:taxon-name-part></tp:taxon-name> (<tp:taxon-name><tp:taxon-name-part taxon-name-part-type="genus">Fabaceae</tp:taxon-name-part></tp:taxon-name>).</article-title><source>Botanical Magazine</source><volume>32</volume>(<issue>3–4</issue>): <fpage>193</fpage>–<lpage>247</lpage>. <ext-link xlink:type="simple" ext-link-type="doi" xlink:href="10.1111/curt.12111">https://doi.org/10.1111/curt.12111</ext-link></mixed-citation></ref></ref-list></tp:taxon-treatment>
