# Supplementary material for: The Callerya Group redefined and Tribe Wisterieae (Fabaceae) emended based on morphology and data from nuclear and chloroplast DNA sequences
Source: PhytoKeys. 2019 Jun 26;125:1–112. doi: 10.3897/phytokeys.125.34877 (PMC6610001; doi:10.3897/phytokeys.125.34877)
Supplement: XML Treatment for Wisteria frutescens subsp. macrostachya [file phytokeys.125.34877-treatment63.xml]

<!DOCTYPE tp:taxon-treatment
  PUBLIC "-//TaxonX//DTD Taxonomic Treatment Publishing DTD v0 20100105//EN" "tax-treatment-NSO.dtd">
<tp:taxon-treatment xmlns:tp="http://www.plazi.org/taxpub"><tp:treatment-meta><kwd-group><label>Taxon classification</label><kwd><named-content xmlns:xlink="http://www.w3.org/1999/xlink" content-type="kingdom">Plantae</named-content></kwd><kwd><named-content xmlns:xlink="http://www.w3.org/1999/xlink" content-type="order">Fabales</named-content></kwd><kwd><named-content xmlns:xlink="http://www.w3.org/1999/xlink" content-type="family">Fabaceae</named-content></kwd></kwd-group><mixed-citation publication-type="journal"><person-group><name><surname>Compton</surname><given-names>James A.</given-names></name><name><surname>Schrire</surname><given-names>Brian D.</given-names></name><name><surname>Könyves3</surname><given-names>Kálmán</given-names></name><name><surname>Forest</surname><given-names>Félix</given-names></name><name><surname>Malakasi</surname><given-names>Panagiota</given-names></name><name><surname>Sawai Mattapha</surname><given-names/></name><name><surname>Sirichamorn</surname><given-names>Yotsawate</given-names></name></person-group><article-title>The <italic><tp:taxon-name><tp:taxon-name-part taxon-name-part-type="genus" reg="Callerya">Callerya</tp:taxon-name-part></tp:taxon-name></italic> Group redefined and Tribe <tp:taxon-name><tp:taxon-name-part taxon-name-part-type="genus" reg="Wisterieae">Wisterieae</tp:taxon-name-part></tp:taxon-name> (<tp:taxon-name><tp:taxon-name-part taxon-name-part-type="genus" reg="Fabaceae">Fabaceae</tp:taxon-name-part></tp:taxon-name>) emended based on morphology and data from nuclear and chloroplast DNA sequences</article-title><source>PhytoKeys</source><day>26</day><month>6</month><year>2019</year><volume>125</volume><fpage>1</fpage><lpage>112</lpage><pub-id pub-id-type="doi">10.3897/phytokeys.125.34877</pub-id></mixed-citation></tp:treatment-meta><tp:nomenclature><tp:taxon-name>
                <tp:taxon-name-part taxon-name-part-type="genus" reg="Wisteria">Wisteria</tp:taxon-name-part>
                <tp:taxon-name-part taxon-name-part-type="species" reg="frutescens">frutescens</tp:taxon-name-part>
                <tp:taxon-name-part taxon-name-part-type="infraspecific-rank">subsp.</tp:taxon-name-part>
                <tp:taxon-name-part taxon-name-part-type="subspecies" reg="macrostachya">macrostachya</tp:taxon-name-part>
                <object-id xmlns:xlink="http://www.w3.org/1999/xlink" content-type="ipni" xlink:type="simple">urn:lsid:ipni.org:names:77199029-1</object-id>
              </tp:taxon-name><tp:taxon-authority>(Nutt. ex Torr. &amp; A.Gray) J.Compton &amp; Schrire</tp:taxon-authority><tp:taxon-status xmlns:xlink="http://www.w3.org/1999/xlink" xlink:type="simple">comb. nov.</tp:taxon-status><tp:nomenclature-citation-list><tp:nomenclature-citation><tp:taxon-name>
                    <tp:taxon-name-part taxon-name-part-type="genus" reg="Wisteria"/>
                    <tp:taxon-name-part taxon-name-part-type="species" reg="frutescens"/>
                    <tp:taxon-name-part taxon-name-part-type="subspecies" reg="macrostachya"/>
                  </tp:taxon-name><comment>≡ <tp:taxon-name><tp:taxon-name-part taxon-name-part-type="genus" reg="Wisteria">Wisteria</tp:taxon-name-part><tp:taxon-name-part taxon-name-part-type="species" reg="frutescens">frutescens</tp:taxon-name-part><tp:taxon-name-part taxon-name-part-type="infraspecific-rank">var.</tp:taxon-name-part><tp:taxon-name-part taxon-name-part-type="variety" reg="macrostachya">macrostachya</tp:taxon-name-part></tp:taxon-name> Nutt. ex Torr. &amp; A.Gray, Fl. N. Am. 1(2): 283 (1838). Type: U.S.A. Louisiana, [Louis François] Tainturier [s.n..] (fide Nuttall), PH00029452 (PH, holo.!) </comment></tp:nomenclature-citation><tp:nomenclature-citation><tp:taxon-name>
                    <tp:taxon-name-part taxon-name-part-type="genus" reg="Wisteria"/>
                    <tp:taxon-name-part taxon-name-part-type="species" reg="frutescens"/>
                    <tp:taxon-name-part taxon-name-part-type="subspecies" reg="macrostachya"/>
                  </tp:taxon-name><comment><!--PageBreak -->≡ <tp:taxon-name><tp:taxon-name-part taxon-name-part-type="genus" reg="Wisteria">Wisteria</tp:taxon-name-part><tp:taxon-name-part taxon-name-part-type="species" reg="macrostachya">macrostachya</tp:taxon-name-part></tp:taxon-name> (Nutt. ex Torr. &amp; A.Gray) B.L.Rob. &amp; Fernald, Gray Man. Bot. N. U.S. ed. 7: 515 (1908) [as <tp:taxon-name><tp:taxon-name-part taxon-name-part-type="genus" reg="Wisteria">W.</tp:taxon-name-part><tp:taxon-name-part taxon-name-part-type="species" reg="macrostachys">macrostachys</tp:taxon-name-part></tp:taxon-name>] </comment></tp:nomenclature-citation><tp:nomenclature-citation><tp:taxon-name>
                    <tp:taxon-name-part taxon-name-part-type="genus" reg="Wisteria"/>
                    <tp:taxon-name-part taxon-name-part-type="species" reg="frutescens"/>
                    <tp:taxon-name-part taxon-name-part-type="subspecies" reg="macrostachya"/>
                  </tp:taxon-name><comment>≡ <tp:taxon-name><tp:taxon-name-part taxon-name-part-type="genus" reg="Kraunhia">Kraunhia</tp:taxon-name-part><tp:taxon-name-part taxon-name-part-type="species" reg="macrostachya">macrostachya</tp:taxon-name-part></tp:taxon-name> (Nutt. ex Torr. &amp; A. Gray) Small, Bull. Torrey Bot. Club 25: 134–135 (1898) [as <tp:taxon-name><tp:taxon-name-part taxon-name-part-type="genus" reg="Kraunhia">K.</tp:taxon-name-part><tp:taxon-name-part taxon-name-part-type="species" reg="macrostachys">macrostachys</tp:taxon-name-part></tp:taxon-name>]; </comment></tp:nomenclature-citation><tp:nomenclature-citation><tp:taxon-name>
                    <tp:taxon-name-part taxon-name-part-type="genus" reg="Wisteria"/>
                    <tp:taxon-name-part taxon-name-part-type="species" reg="frutescens"/>
                    <tp:taxon-name-part taxon-name-part-type="subspecies" reg="macrostachya"/>
                  </tp:taxon-name><comment>≡ <tp:taxon-name><tp:taxon-name-part taxon-name-part-type="genus" reg="Bradlea">Bradlea</tp:taxon-name-part></tp:taxon-name> [as <tp:taxon-name><tp:taxon-name-part taxon-name-part-type="genus" reg="Bradleya">Bradleya</tp:taxon-name-part><tp:taxon-name-part taxon-name-part-type="species" reg="macrostachys">macrostachys</tp:taxon-name-part></tp:taxon-name>] <tp:taxon-name><tp:taxon-name-part taxon-name-part-type="genus" reg="Bradleya"/><tp:taxon-name-part taxon-name-part-type="species" reg="macrostachya">macrostachya</tp:taxon-name-part></tp:taxon-name> (Nutt. ex Torr. &amp; A.Gray) Britton, Man. Fl. N. States &amp; Canada 549 (1901). Note: <tp:taxon-name><tp:taxon-name-part taxon-name-part-type="genus" reg="Bradleya">Bradleya</tp:taxon-name-part></tp:taxon-name> is treated as a homonym of <tp:taxon-name><tp:taxon-name-part taxon-name-part-type="genus" reg="Bradlea">Bradlea</tp:taxon-name-part></tp:taxon-name> under Art. 53.2 ex 9 (<xref ref-type="bibr" rid="B107">Turland et al. 2018</xref>) </comment></tp:nomenclature-citation><tp:nomenclature-citation><tp:taxon-name>
                    <tp:taxon-name-part taxon-name-part-type="genus" reg="Wisteria"/>
                    <tp:taxon-name-part taxon-name-part-type="species" reg="frutescens"/>
                    <tp:taxon-name-part taxon-name-part-type="subspecies" reg="macrostachya"/>
                  </tp:taxon-name><comment>= <tp:taxon-name><tp:taxon-name-part taxon-name-part-type="genus" reg="Diplonyx">Diplonyx</tp:taxon-name-part><tp:taxon-name-part taxon-name-part-type="species" reg="elegans">elegans</tp:taxon-name-part></tp:taxon-name> Raf., Fl. Ludov. 101–102 (1817). Type: Louisiana, Alexandria, J.Hale s.n.., P00680371 (P, neo.!, designated by <xref ref-type="bibr" rid="B11">Compton (2015a)</xref>). </comment></tp:nomenclature-citation><tp:nomenclature-citation><tp:taxon-name>
                    <tp:taxon-name-part taxon-name-part-type="genus" reg="Wisteria"/>
                    <tp:taxon-name-part taxon-name-part-type="species" reg="frutescens"/>
                    <tp:taxon-name-part taxon-name-part-type="subspecies" reg="macrostachya"/>
                  </tp:taxon-name><comment>= <tp:taxon-name><tp:taxon-name-part taxon-name-part-type="genus" reg="Thyrsanthus">Thyrsanthus</tp:taxon-name-part><tp:taxon-name-part taxon-name-part-type="species" reg="floridana">floridana</tp:taxon-name-part></tp:taxon-name> Croom, Amer. Journ. Sci. and Arts 25: 75 (1834). Type: “<tp:taxon-name><tp:taxon-name-part taxon-name-part-type="genus" reg="Wisteria">Wisteria</tp:taxon-name-part><tp:taxon-name-part taxon-name-part-type="species" reg="speciosa">speciosa</tp:taxon-name-part></tp:taxon-name>, <tp:taxon-name><tp:taxon-name-part taxon-name-part-type="genus" reg="Thyrsanthus">Thyrsanthus</tp:taxon-name-part><tp:taxon-name-part taxon-name-part-type="species" reg="frutescens">frutescens</tp:taxon-name-part></tp:taxon-name> Ell., river banks Florida”, Chapman Herbarium [collector unknown], GH00429033 (GH, neo.!, designated by <xref ref-type="bibr" rid="B11">Compton (2015a)</xref>). </comment></tp:nomenclature-citation><tp:nomenclature-citation><tp:taxon-name>
                    <tp:taxon-name-part taxon-name-part-type="genus" reg="Wisteria"/>
                    <tp:taxon-name-part taxon-name-part-type="species" reg="frutescens"/>
                    <tp:taxon-name-part taxon-name-part-type="subspecies" reg="macrostachya"/>
                  </tp:taxon-name><comment>= <tp:taxon-name><tp:taxon-name-part taxon-name-part-type="genus" reg="Glycine">Glycine</tp:taxon-name-part><tp:taxon-name-part taxon-name-part-type="species" reg="frutescens">frutescens</tp:taxon-name-part><tp:taxon-name-part taxon-name-part-type="infraspecific-rank">var.</tp:taxon-name-part><tp:taxon-name-part taxon-name-part-type="variety" reg="magnifica">magnifica</tp:taxon-name-part></tp:taxon-name> Hérincq, L’Horticulteur Français de mil huit cent cinquante et un 5: 220 (1855). Type: [Icon] L’Horticulteur Français de mil huit cent cinquante et un 5: 220 (1855), (lecto.!, designated by <xref ref-type="bibr" rid="B11">Compton (2015a)</xref></comment></tp:nomenclature-citation><tp:nomenclature-citation><tp:taxon-name>
                    <tp:taxon-name-part taxon-name-part-type="genus" reg="Wisteria"/>
                    <tp:taxon-name-part taxon-name-part-type="species" reg="frutescens"/>
                    <tp:taxon-name-part taxon-name-part-type="subspecies" reg="macrostachya"/>
                  </tp:taxon-name><comment>≡ <tp:taxon-name><tp:taxon-name-part taxon-name-part-type="genus" reg="Wisteria">Wisteria</tp:taxon-name-part><tp:taxon-name-part taxon-name-part-type="species" reg="frutescens">frutescens</tp:taxon-name-part><tp:taxon-name-part taxon-name-part-type="infraspecific-rank">var.</tp:taxon-name-part><tp:taxon-name-part taxon-name-part-type="variety" reg="magnifica">magnifica</tp:taxon-name-part></tp:taxon-name> (Hérincq) André, Revue Horticole 1862: 50 (1862). </comment></tp:nomenclature-citation></tp:nomenclature-citation-list></tp:nomenclature><tp:treatment-sec sec-type="Illustrations" id="SECID0E4RHO"><title>Illustrations.</title><p>Compton in Curtis’s Bot. Mag. 32 (3–4): 237, t. 4 &amp; 5 (2015a).</p></tp:treatment-sec><tp:treatment-sec sec-type="distribution" id="SECID0ECSHO"><title>Distribution.</title><p>USA (Alabama, Arkansas, Florida, Georgia, Kentucky, Louisiana, Mississippi, Oklahoma, South Carolina, Tennessee, Texas).</p></tp:treatment-sec><ref-list><ref id="B107"><mixed-citation xmlns:xlink="http://www.w3.org/1999/xlink" xlink:type="simple"><person-group><name name-style="western"><surname>Turland</surname><given-names>NJ</given-names></name><name name-style="western"><surname>Wiersema</surname><given-names>JH</given-names></name><name name-style="western"><surname>Barrie</surname><given-names>FR</given-names></name><name name-style="western"><surname>Greuter</surname><given-names>W</given-names></name><name name-style="western"><surname>Hawksworth</surname><given-names>DL</given-names></name><name name-style="western"><surname>Herendeen</surname><given-names>PS</given-names></name><name name-style="western"><surname>Knapp</surname><given-names>S</given-names></name><name name-style="western"><surname>Kusber</surname><given-names>W-H</given-names></name><name name-style="western"><surname>Li</surname><given-names>D-Z</given-names></name><name name-style="western"><surname>Marhold</surname><given-names>K</given-names></name><name name-style="western"><surname>May</surname><given-names>TW</given-names></name><name name-style="western"><surname>McNeill</surname><given-names>J</given-names></name><name name-style="western"><surname>Monro</surname><given-names>AM</given-names></name><name name-style="western"><surname>Prado</surname><given-names>J</given-names></name><name name-style="western"><surname>Price</surname><given-names>MJ</given-names></name><name name-style="western"><surname>Smith</surname><given-names>GF</given-names></name></person-group> (<role>Eds.</role>) (2018) <article-title>International Code of Nomenclature for algae, fungi, and plants (Shenzhen Code) adopted by the Nineteenth International Botanical Congress Shenzhen, China, July 2017.</article-title><source>Regnum Vegetabile</source><volume>159</volume>. <publisher-loc>Glashütten</publisher-loc>: <publisher-name>Koeltz Botanical Books</publisher-name>. <ext-link xlink:type="simple" ext-link-type="doi" xlink:href="10.12705/Code.2018">https://doi.org/10.12705/Code.2018</ext-link></mixed-citation></ref><ref id="B11"><mixed-citation xmlns:xlink="http://www.w3.org/1999/xlink" xlink:type="simple"><person-group><name name-style="western"><surname>Compton</surname><given-names>JA</given-names></name></person-group> (<year>2015a</year>) <article-title>A vignette of botany in the age of enlightenment: The story of Catesby’s climber or the Carolina kidney-bean tree, <italic><tp:taxon-name><tp:taxon-name-part taxon-name-part-type="genus">Wisteria</tp:taxon-name-part><tp:taxon-name-part taxon-name-part-type="species">frutescens</tp:taxon-name-part></tp:taxon-name></italic><tp:taxon-name><tp:taxon-name-part taxon-name-part-type="family">Leguminosae</tp:taxon-name-part></tp:taxon-name> (<tp:taxon-name><tp:taxon-name-part taxon-name-part-type="genus">Fabaceae</tp:taxon-name-part></tp:taxon-name>).</article-title><source>Botanical Magazine</source><volume>32</volume>(<issue>3–4</issue>): <fpage>193</fpage>–<lpage>247</lpage>. <ext-link xlink:type="simple" ext-link-type="doi" xlink:href="10.1111/curt.12111">https://doi.org/10.1111/curt.12111</ext-link></mixed-citation></ref></ref-list></tp:taxon-treatment>
