# Supplementary material for: The Callerya Group redefined and Tribe Wisterieae (Fabaceae) emended based on morphology and data from nuclear and chloroplast DNA sequences
Source: PhytoKeys. 2019 Jun 26;125:1–112. doi: 10.3897/phytokeys.125.34877 (PMC6610001; doi:10.3897/phytokeys.125.34877)
Supplement: XML Treatment for Wisteria floribunda [file phytokeys.125.34877-treatment65.xml]

<!DOCTYPE tp:taxon-treatment
  PUBLIC "-//TaxonX//DTD Taxonomic Treatment Publishing DTD v0 20100105//EN" "tax-treatment-NSO.dtd">
<tp:taxon-treatment xmlns:tp="http://www.plazi.org/taxpub"><tp:treatment-meta><kwd-group><label>Taxon classification</label><kwd><named-content xmlns:xlink="http://www.w3.org/1999/xlink" content-type="kingdom">Plantae</named-content></kwd><kwd><named-content xmlns:xlink="http://www.w3.org/1999/xlink" content-type="order">Fabales</named-content></kwd><kwd><named-content xmlns:xlink="http://www.w3.org/1999/xlink" content-type="family">Fabaceae</named-content></kwd></kwd-group><mixed-citation publication-type="journal"><person-group><name><surname>Compton</surname><given-names>James A.</given-names></name><name><surname>Schrire</surname><given-names>Brian D.</given-names></name><name><surname>Könyves3</surname><given-names>Kálmán</given-names></name><name><surname>Forest</surname><given-names>Félix</given-names></name><name><surname>Malakasi</surname><given-names>Panagiota</given-names></name><name><surname>Sawai Mattapha</surname><given-names/></name><name><surname>Sirichamorn</surname><given-names>Yotsawate</given-names></name></person-group><article-title>The <italic><tp:taxon-name><tp:taxon-name-part taxon-name-part-type="genus" reg="Callerya">Callerya</tp:taxon-name-part></tp:taxon-name></italic> Group redefined and Tribe <tp:taxon-name><tp:taxon-name-part taxon-name-part-type="genus" reg="Wisterieae">Wisterieae</tp:taxon-name-part></tp:taxon-name> (<tp:taxon-name><tp:taxon-name-part taxon-name-part-type="genus" reg="Fabaceae">Fabaceae</tp:taxon-name-part></tp:taxon-name>) emended based on morphology and data from nuclear and chloroplast DNA sequences</article-title><source>PhytoKeys</source><day>26</day><month>6</month><year>2019</year><volume>125</volume><fpage>1</fpage><lpage>112</lpage><pub-id pub-id-type="doi">10.3897/phytokeys.125.34877</pub-id></mixed-citation></tp:treatment-meta><tp:nomenclature><tp:taxon-name>
                <tp:taxon-name-part taxon-name-part-type="genus" reg="Wisteria">Wisteria</tp:taxon-name-part>
                <tp:taxon-name-part taxon-name-part-type="species" reg="floribunda">floribunda</tp:taxon-name-part>
              </tp:taxon-name><tp:taxon-authority>(Willd) DC., Prodr. 2: 390 (1825), nom. cons. (Taxon 61(4): 882)</tp:taxon-authority><tp:nomenclature-citation-list><tp:nomenclature-citation><tp:taxon-name>
                    <tp:taxon-name-part taxon-name-part-type="genus" reg="Wisteria"/>
                    <tp:taxon-name-part taxon-name-part-type="species" reg="floribunda"/>
                  </tp:taxon-name><comment>≡ <tp:taxon-name><tp:taxon-name-part taxon-name-part-type="genus" reg="Glycine">Glycine</tp:taxon-name-part><tp:taxon-name-part taxon-name-part-type="species" reg="floribunda">floribunda</tp:taxon-name-part></tp:taxon-name> Willd. Sp. Pl. 3(2): 1066 (1802). Type: Japan, Aoyama, Suma Kobe city, 10 May 1967, <italic>M.Hotta 16502</italic> (K, neo.!, designated by <xref ref-type="bibr" rid="B16">Compton and Lack (2012)</xref>); (P, isoneo.!); (L, isoneo.!); (E, isoneo.!) </comment></tp:nomenclature-citation><tp:nomenclature-citation><tp:taxon-name>
                    <tp:taxon-name-part taxon-name-part-type="genus" reg="Wisteria"/>
                    <tp:taxon-name-part taxon-name-part-type="species" reg="floribunda"/>
                  </tp:taxon-name><comment>≡ <tp:taxon-name><tp:taxon-name-part taxon-name-part-type="genus" reg="Phaseoloides">Phaseoloides</tp:taxon-name-part></tp:taxon-name> [<tp:taxon-name><tp:taxon-name-part taxon-name-part-type="genus" reg="Phaseolodes">Phaseolodes</tp:taxon-name-part></tp:taxon-name>] <tp:taxon-name><tp:taxon-name-part taxon-name-part-type="genus" reg="Phaseolodes"/><tp:taxon-name-part taxon-name-part-type="species" reg="floribunda">floribunda</tp:taxon-name-part></tp:taxon-name> (Willd.) Kuntze, Revis. Gen. Pl. 1: 202 (1891) </comment></tp:nomenclature-citation><tp:nomenclature-citation><tp:taxon-name>
                    <tp:taxon-name-part taxon-name-part-type="genus" reg="Wisteria"/>
                    <tp:taxon-name-part taxon-name-part-type="species" reg="floribunda"/>
                  </tp:taxon-name><comment>≡ <tp:taxon-name><tp:taxon-name-part taxon-name-part-type="genus" reg="Kraunhia">Kraunhia</tp:taxon-name-part><tp:taxon-name-part taxon-name-part-type="species" reg="floribunda">floribunda</tp:taxon-name-part></tp:taxon-name> (Willd.) Taub., Engler &amp; Prantl, Nat. Pflanzenfam. 3(3): 271. (1894) </comment></tp:nomenclature-citation><tp:nomenclature-citation><tp:taxon-name>
                    <tp:taxon-name-part taxon-name-part-type="genus" reg="Wisteria"/>
                    <tp:taxon-name-part taxon-name-part-type="species" reg="floribunda"/>
                  </tp:taxon-name><comment>≡ <tp:taxon-name><tp:taxon-name-part taxon-name-part-type="genus" reg="Millettia">Millettia</tp:taxon-name-part><tp:taxon-name-part taxon-name-part-type="species" reg="floribunda">floribunda</tp:taxon-name-part></tp:taxon-name> (Willd.) Matsum., Bot. Mag. (Tokyo) 16: 64 (1902) </comment></tp:nomenclature-citation><tp:nomenclature-citation><tp:taxon-name>
                    <tp:taxon-name-part taxon-name-part-type="genus" reg="Wisteria"/>
                    <tp:taxon-name-part taxon-name-part-type="species" reg="floribunda"/>
                  </tp:taxon-name><comment>≡ <tp:taxon-name><tp:taxon-name-part taxon-name-part-type="genus" reg="Rehsonia">Rehsonia</tp:taxon-name-part><tp:taxon-name-part taxon-name-part-type="species" reg="floribunda">floribunda</tp:taxon-name-part></tp:taxon-name> (Willd.) Stritch in Phytologia 56: 183 (1984) </comment></tp:nomenclature-citation><tp:nomenclature-citation><tp:taxon-name>
                    <tp:taxon-name-part taxon-name-part-type="genus" reg="Wisteria"/>
                    <tp:taxon-name-part taxon-name-part-type="species" reg="floribunda"/>
                  </tp:taxon-name><comment>= <tp:taxon-name><tp:taxon-name-part taxon-name-part-type="genus" reg="Wisteria">Wisteria</tp:taxon-name-part><tp:taxon-name-part taxon-name-part-type="species" reg="macrobotrys">macrobotrys</tp:taxon-name-part></tp:taxon-name> Siebold ex Lemoine, Catalogue et Prix Courant no. 56: 5 (1869). Type: [Icon] <italic>Neubert Deutsches Gartenmagazin für Garten und Blumenkunde</italic> 23: 17 (1870), (lecto.!, designated by <xref ref-type="bibr" rid="B18">Compton and Thijsse (2015)</xref>) </comment></tp:nomenclature-citation><tp:nomenclature-citation><tp:taxon-name>
                    <tp:taxon-name-part taxon-name-part-type="genus" reg="Wisteria"/>
                    <tp:taxon-name-part taxon-name-part-type="species" reg="floribunda"/>
                  </tp:taxon-name><comment>≡ <tp:taxon-name><tp:taxon-name-part taxon-name-part-type="genus" reg="Wisteria">Wisteria</tp:taxon-name-part><tp:taxon-name-part taxon-name-part-type="species" reg="sinensis">sinensis</tp:taxon-name-part><tp:taxon-name-part taxon-name-part-type="infraspecific-rank">var.</tp:taxon-name-part><tp:taxon-name-part taxon-name-part-type="variety" reg="macrobotrys">macrobotrys</tp:taxon-name-part></tp:taxon-name> (Siebold ex Lemoine) Lavallée, Énum. Arbres: 65 (1877) ≡ <tp:taxon-name><tp:taxon-name-part taxon-name-part-type="genus" reg="Wisteria">Wisteria</tp:taxon-name-part><tp:taxon-name-part taxon-name-part-type="species" reg="floribunda">floribunda</tp:taxon-name-part><tp:taxon-name-part taxon-name-part-type="infraspecific-rank">f.</tp:taxon-name-part><tp:taxon-name-part taxon-name-part-type="form" reg="macrobotrys">macrobotrys</tp:taxon-name-part></tp:taxon-name> (Siebold ex Lemoine) Rehder &amp; E.H.Wilson, Publ. Arnold Arb. 4: 513 (1916) </comment></tp:nomenclature-citation><tp:nomenclature-citation><tp:taxon-name>
                    <tp:taxon-name-part taxon-name-part-type="genus" reg="Wisteria"/>
                    <tp:taxon-name-part taxon-name-part-type="species" reg="floribunda"/>
                  </tp:taxon-name><comment>≡ <tp:taxon-name><tp:taxon-name-part taxon-name-part-type="genus" reg="Kraunhia">Kraunhia</tp:taxon-name-part><tp:taxon-name-part taxon-name-part-type="species" reg="floribunda">floribunda</tp:taxon-name-part><tp:taxon-name-part taxon-name-part-type="infraspecific-rank">var.</tp:taxon-name-part><tp:taxon-name-part taxon-name-part-type="variety" reg="macrobotrys">macrobotrys</tp:taxon-name-part></tp:taxon-name> (Siebold ex Lemoine) Nash, Journal of the New York Botanical Garden 20: 14 (1919) </comment></tp:nomenclature-citation><tp:nomenclature-citation><tp:taxon-name>
                    <tp:taxon-name-part taxon-name-part-type="genus" reg="Wisteria"/>
                    <tp:taxon-name-part taxon-name-part-type="species" reg="floribunda"/>
                  </tp:taxon-name><comment>≡ <tp:taxon-name><tp:taxon-name-part taxon-name-part-type="genus" reg="Wisteria">Wisteria</tp:taxon-name-part><tp:taxon-name-part taxon-name-part-type="species" reg="floribunda">floribunda</tp:taxon-name-part><tp:taxon-name-part taxon-name-part-type="infraspecific-rank">var.</tp:taxon-name-part><tp:taxon-name-part taxon-name-part-type="variety" reg="macrobotrys">macrobotrys</tp:taxon-name-part></tp:taxon-name> (Siebold ex Lemoine) L.H.Bailey, Manual of Cultivated Plants ed. 1: 417 (1923). </comment></tp:nomenclature-citation><tp:nomenclature-citation><tp:taxon-name>
                    <tp:taxon-name-part taxon-name-part-type="genus" reg="Wisteria"/>
                    <tp:taxon-name-part taxon-name-part-type="species" reg="floribunda"/>
                  </tp:taxon-name><comment>= <tp:taxon-name><tp:taxon-name-part taxon-name-part-type="genus" reg="Wisteria">Wisteria</tp:taxon-name-part><tp:taxon-name-part taxon-name-part-type="species" reg="multijuga">multijuga</tp:taxon-name-part></tp:taxon-name> Van Houtte, Fl. Serres Jard. Eur. 19: 125 (1874). Type: [Icon] Fl. Serres Jard. Eur. 19: 125 (1874) ≡ <tp:taxon-name><tp:taxon-name-part taxon-name-part-type="genus" reg="Glycine">Glycine</tp:taxon-name-part><tp:taxon-name-part taxon-name-part-type="species" reg="multijuga">multijuga</tp:taxon-name-part></tp:taxon-name> (Van Houtte) Clémenc., Revue Horticole 46: 300 (1874), (lecto.!, designated by <xref ref-type="bibr" rid="B16">Compton and Lack (2012)</xref>) </comment></tp:nomenclature-citation><tp:nomenclature-citation><tp:taxon-name>
                    <tp:taxon-name-part taxon-name-part-type="genus" reg="Wisteria"/>
                    <tp:taxon-name-part taxon-name-part-type="species" reg="floribunda"/>
                  </tp:taxon-name><comment>≡ <tp:taxon-name><tp:taxon-name-part taxon-name-part-type="genus" reg="Wisteria">Wisteria</tp:taxon-name-part><tp:taxon-name-part taxon-name-part-type="species" reg="sinensis">sinensis</tp:taxon-name-part><tp:taxon-name-part taxon-name-part-type="infraspecific-rank">var.</tp:taxon-name-part><tp:taxon-name-part taxon-name-part-type="variety" reg="multijuga">multijuga</tp:taxon-name-part></tp:taxon-name> (Van Houtte) H.Jaeger &amp; Beissn., Die Zierghölze der Gärten und Parkanlagen 425 (1889) ≡ <tp:taxon-name><tp:taxon-name-part taxon-name-part-type="genus" reg="Wisteria">Wisteria</tp:taxon-name-part><tp:taxon-name-part taxon-name-part-type="species" reg="polystachios">polystachios</tp:taxon-name-part><tp:taxon-name-part taxon-name-part-type="infraspecific-rank">f.</tp:taxon-name-part><tp:taxon-name-part taxon-name-part-type="form" reg="multijuga">multijuga</tp:taxon-name-part></tp:taxon-name> (Van Houtte) Beissn. Schelle &amp; Zabel, Handbuch der Laubholz-Benennung 269 (1903). </comment></tp:nomenclature-citation></tp:nomenclature-citation-list></tp:nomenclature><tp:treatment-sec sec-type="Illustrations" id="SECID0E1AIO"><title>Illustrations.</title><p>Siebold and Zuccarini in Flora Japonica 1: t. 44 (1839) as <italic><tp:taxon-name><tp:taxon-name-part taxon-name-part-type="genus" reg="Wisteria">Wisteria</tp:taxon-name-part><tp:taxon-name-part taxon-name-part-type="species" reg="chinensis">chinensis</tp:taxon-name-part></tp:taxon-name></italic>; Compton and Thijsse in Curtis’s Bot. Mag. 32 (3–4): 350, Pl. 818, t. 2 &amp; 3 (2015).</p></tp:treatment-sec><tp:treatment-sec sec-type="distribution" id="SECID0ELBIO"><title>Distribution.</title><p>Korea; Japan (Honshu, Kyushu, Shikoku).</p></tp:treatment-sec><tp:treatment-sec sec-type="habitat" id="SECID0EQBIO"><title>Habitat.</title><p>Climbing over trees and shrubs in mixed evergreen and deciduous forest and in thickets at sea level to 1500 m.</p></tp:treatment-sec><ref-list><ref id="B16"><mixed-citation xmlns:xlink="http://www.w3.org/1999/xlink" xlink:type="simple"><person-group><name name-style="western"><surname>Compton</surname><given-names>JA</given-names></name><name name-style="western"><surname>Lack</surname><given-names>HW</given-names></name></person-group> (<year>2012</year>) <article-title>The discovery, naming and typification of <italic><tp:taxon-name><tp:taxon-name-part taxon-name-part-type="genus">Wisteria</tp:taxon-name-part><tp:taxon-name-part taxon-name-part-type="species">floribunda</tp:taxon-name-part></tp:taxon-name></italic> and <italic><tp:taxon-name><tp:taxon-name-part taxon-name-part-type="genus">W.</tp:taxon-name-part><tp:taxon-name-part taxon-name-part-type="species">brachybotrys</tp:taxon-name-part></tp:taxon-name></italic> (<tp:taxon-name><tp:taxon-name-part taxon-name-part-type="genus">Fabaceae</tp:taxon-name-part></tp:taxon-name>) with notes on associated names.</article-title><source>Willdenowia</source><volume>42</volume>(<issue>2</issue>): <fpage>219</fpage>–<lpage>240</lpage>. <ext-link xlink:type="simple" ext-link-type="doi" xlink:href="10.3372/wi.42.42207">https://doi.org/10.3372/wi.42.42207</ext-link></mixed-citation></ref><ref id="B18"><mixed-citation xmlns:xlink="http://www.w3.org/1999/xlink" xlink:type="simple"><person-group><name name-style="western"><surname>Compton</surname><given-names>JA</given-names></name><name name-style="western"><surname>Thijsse</surname><given-names>G</given-names></name></person-group> (<year>2015</year>) <article-title><italic><tp:taxon-name><tp:taxon-name-part taxon-name-part-type="genus">Wisteria</tp:taxon-name-part><tp:taxon-name-part taxon-name-part-type="species">floribunda</tp:taxon-name-part></tp:taxon-name></italic> with the tortuous tale of the Japanese wisteria with the longest racemes.</article-title><source>Botanical Magazine</source><volume>32</volume>(<issue>3–4</issue>): <fpage>312</fpage>–<lpage>356</lpage>. <ext-link xlink:type="simple" ext-link-type="doi" xlink:href="10.1111/curt.12114">https://doi.org/10.1111/curt.12114</ext-link></mixed-citation></ref></ref-list></tp:taxon-treatment>
