# Supplementary material for: The Callerya Group redefined and Tribe Wisterieae (Fabaceae) emended based on morphology and data from nuclear and chloroplast DNA sequences
Source: PhytoKeys. 2019 Jun 26;125:1–112. doi: 10.3897/phytokeys.125.34877 (PMC6610001; doi:10.3897/phytokeys.125.34877)
Supplement: XML Treatment for Wisteria sinensis var. sinensis [file phytokeys.125.34877-treatment67.xml]

<!DOCTYPE tp:taxon-treatment
  PUBLIC "-//TaxonX//DTD Taxonomic Treatment Publishing DTD v0 20100105//EN" "tax-treatment-NSO.dtd">
<tp:taxon-treatment xmlns:tp="http://www.plazi.org/taxpub"><tp:treatment-meta><kwd-group><label>Taxon classification</label><kwd><named-content xmlns:xlink="http://www.w3.org/1999/xlink" content-type="kingdom">Plantae</named-content></kwd><kwd><named-content xmlns:xlink="http://www.w3.org/1999/xlink" content-type="order">Fabales</named-content></kwd><kwd><named-content xmlns:xlink="http://www.w3.org/1999/xlink" content-type="family">Fabaceae</named-content></kwd></kwd-group><mixed-citation publication-type="journal"><person-group><name><surname>Compton</surname><given-names>James A.</given-names></name><name><surname>Schrire</surname><given-names>Brian D.</given-names></name><name><surname>Könyves3</surname><given-names>Kálmán</given-names></name><name><surname>Forest</surname><given-names>Félix</given-names></name><name><surname>Malakasi</surname><given-names>Panagiota</given-names></name><name><surname>Sawai Mattapha</surname><given-names/></name><name><surname>Sirichamorn</surname><given-names>Yotsawate</given-names></name></person-group><article-title>The <italic><tp:taxon-name><tp:taxon-name-part taxon-name-part-type="genus" reg="Callerya">Callerya</tp:taxon-name-part></tp:taxon-name></italic> Group redefined and Tribe <tp:taxon-name><tp:taxon-name-part taxon-name-part-type="genus" reg="Wisterieae">Wisterieae</tp:taxon-name-part></tp:taxon-name> (<tp:taxon-name><tp:taxon-name-part taxon-name-part-type="genus" reg="Fabaceae">Fabaceae</tp:taxon-name-part></tp:taxon-name>) emended based on morphology and data from nuclear and chloroplast DNA sequences</article-title><source>PhytoKeys</source><day>26</day><month>6</month><year>2019</year><volume>125</volume><fpage>1</fpage><lpage>112</lpage><pub-id pub-id-type="doi">10.3897/phytokeys.125.34877</pub-id></mixed-citation></tp:treatment-meta><tp:nomenclature><tp:taxon-name>
                <tp:taxon-name-part taxon-name-part-type="genus" reg="Wisteria">Wisteria</tp:taxon-name-part>
                <tp:taxon-name-part taxon-name-part-type="species" reg="sinensis">sinensis</tp:taxon-name-part>
                <tp:taxon-name-part taxon-name-part-type="infraspecific-rank">var.</tp:taxon-name-part>
                <tp:taxon-name-part taxon-name-part-type="variety" reg="sinensis">sinensis</tp:taxon-name-part>
              </tp:taxon-name><tp:nomenclature-citation-list><tp:nomenclature-citation><tp:taxon-name>
                    <tp:taxon-name-part taxon-name-part-type="genus" reg="Wisteria"/>
                    <tp:taxon-name-part taxon-name-part-type="species" reg="sinensis"/>
                    <tp:taxon-name-part taxon-name-part-type="variety" reg="sinensis"/>
                  </tp:taxon-name><comment>≡ <tp:taxon-name><tp:taxon-name-part taxon-name-part-type="genus" reg="Millettia">Millettia</tp:taxon-name-part><tp:taxon-name-part taxon-name-part-type="species" reg="sinensis">sinensis</tp:taxon-name-part></tp:taxon-name> (Sims) Benth., Pl. Junghuhn. [Miquel] 2: 249 (1852) (as M. “<tp:taxon-name><tp:taxon-name-part taxon-name-part-type="genus" reg="Wisteria"/><tp:taxon-name-part taxon-name-part-type="species" reg="chinensis">chinensis</tp:taxon-name-part></tp:taxon-name>”) </comment></tp:nomenclature-citation><tp:nomenclature-citation><tp:taxon-name>
                    <tp:taxon-name-part taxon-name-part-type="genus" reg="Wisteria"/>
                    <tp:taxon-name-part taxon-name-part-type="species" reg="sinensis"/>
                    <tp:taxon-name-part taxon-name-part-type="variety" reg="sinensis"/>
                  </tp:taxon-name><comment>≡ <tp:taxon-name><tp:taxon-name-part taxon-name-part-type="genus" reg="Rehsonia">Rehsonia</tp:taxon-name-part><tp:taxon-name-part taxon-name-part-type="species" reg="sinensis">sinensis</tp:taxon-name-part></tp:taxon-name> (Sims) Stritch, Phytologia 56(3): 183 (1984) </comment></tp:nomenclature-citation><tp:nomenclature-citation><tp:taxon-name>
                    <tp:taxon-name-part taxon-name-part-type="genus" reg="Wisteria"/>
                    <tp:taxon-name-part taxon-name-part-type="species" reg="sinensis"/>
                    <tp:taxon-name-part taxon-name-part-type="variety" reg="sinensis"/>
                  </tp:taxon-name><comment>= <tp:taxon-name><tp:taxon-name-part taxon-name-part-type="genus" reg="Wisteria">Wisteria</tp:taxon-name-part><tp:taxon-name-part taxon-name-part-type="species" reg="consequana">consequana</tp:taxon-name-part></tp:taxon-name> Sabine ex Loudon, The Gardener’s Magazine 2: 422 (1827) [<tp:taxon-name><tp:taxon-name-part taxon-name-part-type="genus" reg="Glycine">Glycine</tp:taxon-name-part><tp:taxon-name-part taxon-name-part-type="species" reg="sinensis">sinensis</tp:taxon-name-part></tp:taxon-name> was cited]. </comment></tp:nomenclature-citation><tp:nomenclature-citation><tp:taxon-name>
                    <tp:taxon-name-part taxon-name-part-type="genus" reg="Wisteria"/>
                    <tp:taxon-name-part taxon-name-part-type="species" reg="sinensis"/>
                    <tp:taxon-name-part taxon-name-part-type="variety" reg="sinensis"/>
                  </tp:taxon-name><comment>= <tp:taxon-name><tp:taxon-name-part taxon-name-part-type="genus" reg="Wisteria">Wisteria</tp:taxon-name-part><tp:taxon-name-part taxon-name-part-type="species" reg="praecox">praecox</tp:taxon-name-part></tp:taxon-name> Hand.-Mazz., Anz. Akad. Wiss. Wien, Math-Naturwiss. Kl. 58: 177 (1921). Type: China, Hunan, “frutex volubilis fl. intense rubroviolaceis (diary no. 2357.88) prope urbem Tschangscha [Changsha] in silvulis apertis reg. subtropicae inter viam militarum Hsingaipu [Xinkaipu] et fluvium [Xiangjian river], 100m.”, legi 10 et 23 March 1918, Handel-Mazzetti 11678, WU0059306 (WU, lecto.!, designated by <xref ref-type="bibr" rid="B12">Compton (2015b)</xref>); WU0059305 (WU, isolecto.!); WU0059304 (WU, isolecto.!); WU19240004403 (WU, isolecto.!); Paratype: China, Hunan, “in monte Gu-schan, fl. rosei, prope urbem Tschangscha, 14 April 1918, elev. 150 m. (diary no. 2364), Handel-Mazzetti 11,623, WU0059304 (WU!). </comment></tp:nomenclature-citation></tp:nomenclature-citation-list></tp:nomenclature><tp:treatment-sec sec-type="Illustrations" id="SECID0EELIO"><title>Illustrations.</title><p>Compton in Curtis’s Bot. Mag. 32 (3–4): 283, Pl. 815, t. 1 &amp; 2 (2015); Wei and Pedley, Fl. China 10: 188, t. 223 [1 - 5] (2010).</p></tp:treatment-sec><tp:treatment-sec sec-type="distribution" id="SECID0EJLIO"><title>Distribution.</title><p>China (Anhui, Fujian, Guangxi, Hebei, Henan, Hubei, Hunan, Jiangsu, Jiangxi, Shaanxi, Shandong, Shanxi, Yunnan, Zhejiang).</p></tp:treatment-sec><tp:treatment-sec sec-type="habitat" id="SECID0EOLIO"><title>Habitat.</title><p>Climbing over trees and shrubs and along banks and over thickets 50 to 1800 m.</p></tp:treatment-sec><ref-list><ref id="B12"><mixed-citation xmlns:xlink="http://www.w3.org/1999/xlink" xlink:type="simple"><person-group><name name-style="western"><surname>Compton</surname><given-names>JA</given-names></name></person-group> (<year>2015b</year>) <article-title><italic><tp:taxon-name><tp:taxon-name-part taxon-name-part-type="genus">Wisteria</tp:taxon-name-part><tp:taxon-name-part taxon-name-part-type="species">sinensis</tp:taxon-name-part></tp:taxon-name></italic> on the slow boat from China: The journey of <tp:taxon-name><tp:taxon-name-part taxon-name-part-type="genus">Wisteria</tp:taxon-name-part></tp:taxon-name> to England.</article-title><source>Botanical Magazine</source><volume>32</volume>(<issue>3–4</issue>): <fpage>248</fpage>–<lpage>293</lpage>. <ext-link xlink:type="simple" ext-link-type="doi" xlink:href="10.1111/curt.12112">https://doi.org/10.1111/curt.12112</ext-link></mixed-citation></ref></ref-list></tp:taxon-treatment>
