# Supplementary material for: The Callerya Group redefined and Tribe Wisterieae (Fabaceae) emended based on morphology and data from nuclear and chloroplast DNA sequences
Source: PhytoKeys. 2019 Jun 26;125:1–112. doi: 10.3897/phytokeys.125.34877 (PMC6610001; doi:10.3897/phytokeys.125.34877)
Supplement: XML Treatment for Wisteria sinensis var. brevidentata [file phytokeys.125.34877-treatment69.xml]

<!DOCTYPE tp:taxon-treatment
  PUBLIC "-//TaxonX//DTD Taxonomic Treatment Publishing DTD v0 20100105//EN" "tax-treatment-NSO.dtd">
<tp:taxon-treatment xmlns:tp="http://www.plazi.org/taxpub"><tp:treatment-meta><kwd-group><label>Taxon classification</label><kwd><named-content xmlns:xlink="http://www.w3.org/1999/xlink" content-type="kingdom">Plantae</named-content></kwd><kwd><named-content xmlns:xlink="http://www.w3.org/1999/xlink" content-type="order">Fabales</named-content></kwd><kwd><named-content xmlns:xlink="http://www.w3.org/1999/xlink" content-type="family">Fabaceae</named-content></kwd></kwd-group><mixed-citation publication-type="journal"><person-group><name><surname>Compton</surname><given-names>James A.</given-names></name><name><surname>Schrire</surname><given-names>Brian D.</given-names></name><name><surname>Könyves3</surname><given-names>Kálmán</given-names></name><name><surname>Forest</surname><given-names>Félix</given-names></name><name><surname>Malakasi</surname><given-names>Panagiota</given-names></name><name><surname>Sawai Mattapha</surname><given-names/></name><name><surname>Sirichamorn</surname><given-names>Yotsawate</given-names></name></person-group><article-title>The <italic><tp:taxon-name><tp:taxon-name-part taxon-name-part-type="genus" reg="Callerya">Callerya</tp:taxon-name-part></tp:taxon-name></italic> Group redefined and Tribe <tp:taxon-name><tp:taxon-name-part taxon-name-part-type="genus" reg="Wisterieae">Wisterieae</tp:taxon-name-part></tp:taxon-name> (<tp:taxon-name><tp:taxon-name-part taxon-name-part-type="genus" reg="Fabaceae">Fabaceae</tp:taxon-name-part></tp:taxon-name>) emended based on morphology and data from nuclear and chloroplast DNA sequences</article-title><source>PhytoKeys</source><day>26</day><month>6</month><year>2019</year><volume>125</volume><fpage>1</fpage><lpage>112</lpage><pub-id pub-id-type="doi">10.3897/phytokeys.125.34877</pub-id></mixed-citation></tp:treatment-meta><tp:nomenclature><tp:taxon-name>
                <tp:taxon-name-part taxon-name-part-type="genus" reg="Wisteria">Wisteria</tp:taxon-name-part>
                <tp:taxon-name-part taxon-name-part-type="species" reg="sinensis">sinensis</tp:taxon-name-part>
                <tp:taxon-name-part taxon-name-part-type="infraspecific-rank">var.</tp:taxon-name-part>
                <tp:taxon-name-part taxon-name-part-type="variety" reg="brevidentata">brevidentata</tp:taxon-name-part>
              </tp:taxon-name><tp:taxon-authority>(Rehder) J.Compton &amp; C.Lane, Wisteria: The complete Guide 283 (2019)</tp:taxon-authority><tp:nomenclature-citation-list><tp:nomenclature-citation><tp:taxon-name>
                    <tp:taxon-name-part taxon-name-part-type="genus" reg="Wisteria"/>
                    <tp:taxon-name-part taxon-name-part-type="species" reg="sinensis"/>
                    <tp:taxon-name-part taxon-name-part-type="variety" reg="brevidentata"/>
                  </tp:taxon-name><comment>≡ <tp:taxon-name><tp:taxon-name-part taxon-name-part-type="genus" reg="Wisteria">Wisteria</tp:taxon-name-part><tp:taxon-name-part taxon-name-part-type="species" reg="brevidentata">brevidentata</tp:taxon-name-part></tp:taxon-name> Rehder, Journ. Arnold Arbor. 7: 163 (1926). Type: China, Yunnan, Dongchuan, “<tp:taxon-name><tp:taxon-name-part taxon-name-part-type="genus" reg="Glycine">Glycine</tp:taxon-name-part></tp:taxon-name>, arbuste grimpant cultivé et subspontané très longs rameaux fl. violettes engrappes, jardins de Tong-tschouan alt, 2500m, Avril”, <italic>E.E.Maire</italic> 458, A00195989 (A, lecto.! designated by <xref ref-type="bibr" rid="B12">Compton (2015b)</xref>); P02942331 (P, isolecto.!); K000881058 (K, isolecto.!) </comment></tp:nomenclature-citation><tp:nomenclature-citation><tp:taxon-name>
                    <tp:taxon-name-part taxon-name-part-type="genus" reg="Wisteria"/>
                    <tp:taxon-name-part taxon-name-part-type="species" reg="sinensis"/>
                    <tp:taxon-name-part taxon-name-part-type="variety" reg="brevidentata"/>
                  </tp:taxon-name><comment>≡ <tp:taxon-name><tp:taxon-name-part taxon-name-part-type="genus" reg="Rehsonia">Rehsonia</tp:taxon-name-part><tp:taxon-name-part taxon-name-part-type="species" reg="brevidentata">brevidentata</tp:taxon-name-part></tp:taxon-name> (Rehder) Stritch, Phytologia 56(3): 184 (1984) </comment></tp:nomenclature-citation></tp:nomenclature-citation-list></tp:nomenclature><tp:treatment-sec sec-type="distribution" id="SECID0ERRIO"><title>Distribution.</title><p>China (Fujian, Jiangxi, Hunan, Guizhou, Yunnan).</p></tp:treatment-sec><tp:treatment-sec sec-type="habitat" id="SECID0EWRIO"><title>Habitat.</title><p>Climbing over trees and shrubs 100 to 1500 m.</p></tp:treatment-sec><ref-list><ref id="B12"><mixed-citation xmlns:xlink="http://www.w3.org/1999/xlink" xlink:type="simple"><person-group><name name-style="western"><surname>Compton</surname><given-names>JA</given-names></name></person-group> (<year>2015b</year>) <article-title><italic><tp:taxon-name><tp:taxon-name-part taxon-name-part-type="genus">Wisteria</tp:taxon-name-part><tp:taxon-name-part taxon-name-part-type="species">sinensis</tp:taxon-name-part></tp:taxon-name></italic> on the slow boat from China: The journey of <tp:taxon-name><tp:taxon-name-part taxon-name-part-type="genus">Wisteria</tp:taxon-name-part></tp:taxon-name> to England.</article-title><source>Botanical Magazine</source><volume>32</volume>(<issue>3–4</issue>): <fpage>248</fpage>–<lpage>293</lpage>. <ext-link xlink:type="simple" ext-link-type="doi" xlink:href="10.1111/curt.12112">https://doi.org/10.1111/curt.12112</ext-link></mixed-citation></ref></ref-list></tp:taxon-treatment>
